# Supplementary material for: Synthesis and Structure Elucidation of New NSAID Diphosphine Ruthenium(II) Complexes as Potential Anticancer Agents: DNA/BSA Binding and Cytotoxicity Assays
Source: ACS Omega. 2026 Apr 8;11(15):23079–89. doi: 10.1021/acsomega.5c12981 (PMC13103785; doi:10.1021/acsomega.5c12981)
Supplement: Supplementary file 2 [file ao5c12981_si_002.cif]

#\#CIF_1.1

#  CIF produced by WinGX routine CIF_UPDATE
#  Created on 2021-01-27 at 01:32:56
#  Using CIFtbx version 3.0.4  1 Sep 2006

#  Dictionary name : cif_core.dic
#  Dictionary vers : 2.4.5
#  Request file    : c:\wingx\files\archive.reqdat
#  CIF files read  : jh-pino-befe

#------------------ SECTION 1. GLOBAL INFORMATION ---------------------------#

data_global

# publcif _publ_body_element loop start
loop_
_publ_body_element
_publ_body_title
_publ_body_contents

 section 
;
Introduction
; 
;

;
 section 
;
Experimental
; 
;

;
 subsection 
;
Synthesis and crystallization
; 
;

;
 subsection 
;
Refinement
;
;
Crystal data, data collection and structure refinement details are summarized
in Table 1.
;

 section 
;
Results and discussion
; 
;

;
# publcif _publ_body_element loop end

#------------------ AUDIT DETAILS -------------------------------------------#

_audit_creation_date            2021-01-27
_audit_creation_method          'WinGX routine CIF_UPDATE'
_audit_conform_dict_name        cif_core.dic
_audit_conform_dict_version     2.4
_audit_conform_dict_location    ftp://ftp.iucr.org/pub/cif_core.dic
_audit_update_record            
;
?

2024-10-01 # Formatted by publCIF
;


#==============================================================================
#
# SUBMISSION DETAILS
# Name and address of author for correspondence

_publ_contact_author_name       'Rodrigo, Correa'
_publ_contact_author_address
;

;
_publ_contact_author_email       ' '
_publ_contact_author_fax         ' '
_publ_contact_author_phone       ' '


_publ_contact_letter
;
 Submission dated :2021-01-27

Please consider this CIF for submission to the Cambridge Crystallographic
Data Centre. I certify that all authors have seen and approved of this
submission, that all have made significant scientific contributions to the
work reported, and that all share responsibility and accountability for
the results.

This CIF  is submitted as a personal communication

This CIF is submitted as part of a journal submission
<Insert Journal details here>

<Insert NAME here>
;


#==============================================================================
#
# TITLE AND AUTHOR LIST

_publ_section_title
;
Title (type here to add)
;

_publ_section_title_footnote
.

# The loop structure below should contain the names and addresses of all
# authors, in the required order of publication. Repeat as necessary.

loop_
 _publ_author_name
 _publ_author_footnote
 _publ_author_address
?
?
?

#------------------  SECTION 2. COMPOUND(S) DETAILS -------------------------#

data_jh-pino-befe

_audit_creation_date                    2021-01-27T01:32:56-00:00
_audit_creation_method                  'WinGX routine CIF_UPDATE'

#----------------------------------------------------------------------------#
#                   CHEMICAL INFORMATION                                     #
#----------------------------------------------------------------------------#

_chemical_formula_sum                   'C65 H58 F6 N O2 P5 Ru'
_chemical_formula_weight                1255.04

#----------------------------------------------------------------------------#
#                   UNIT CELL INFORMATION                                    #
#----------------------------------------------------------------------------#

_symmetry_cell_setting                  monoclinic
_symmetry_space_group_name_H-M          'C 2/c'
_symmetry_space_group_name_Hall         '-C 2yc'
_symmetry_Int_Tables_number             15
loop_
    _symmetry_equiv_pos_as_xyz
'x, y, z'
'-x, y, -z+1/2'
'x+1/2, y+1/2, z'
'-x+1/2, y+1/2, -z+1/2'
'-x, -y, -z'
'x, -y, z-1/2'
'-x+1/2, -y+1/2, -z'
'x+1/2, -y+1/2, z-1/2'

_cell_length_a                          25.7097(6)
_cell_length_b                          12.1820(2)
_cell_length_c                          37.2901(9)
_cell_angle_alpha                       90
_cell_angle_beta                        101.272(2)
_cell_angle_gamma                       90
_cell_volume                            11453.8(4)
_cell_formula_units_Z                   8
_cell_measurement_temperature           293(2)

#----------------------------------------------------------------------------#
#                   CRYSTAL INFORMATION                                      #
#----------------------------------------------------------------------------#

_exptl_crystal_density_diffrn           1.456
_exptl_crystal_F_000                    5152
_exptl_crystal_description        Prism
_exptl_crystal_colour             orange
_exptl_crystal_size_max           0.30
_exptl_crystal_size_mid           0.12
_exptl_crystal_size_min           0.08
_exptl_crystal_density_meas       ?
_exptl_crystal_density_method     'not measured'
_cell_measurement_reflns_used     15567
_cell_measurement_theta_min        2.6
_cell_measurement_theta_max        26.0


#----------------------------------------------------------------------------#
#                   ABSORPTION CORRECTION                                    #
#----------------------------------------------------------------------------#

_exptl_absorpt_coefficient_mu           0.48
_exptl_absorpt_correction_type          none

#----------------------------------------------------------------------------#
#                   DATA COLLECTION                                          #
#----------------------------------------------------------------------------#

_diffrn_measurement_device       'two-circle diffractometer'
_diffrn_measurement_device_type  'XtaLAB Mini (ROW)'
_diffrn_measurement_method       '\w scans'
_diffrn_orient_matrix_type       
'CrysAlisPro convention (1999,Acta A55,543-557)'
_diffrn_orient_matrix_UB_11      -0.0121513000
_diffrn_orient_matrix_UB_12      -0.0056291000
_diffrn_orient_matrix_UB_13      0.0220187000
_diffrn_orient_matrix_UB_21      0.0333109000
_diffrn_orient_matrix_UB_22      -0.0229508000
_diffrn_orient_matrix_UB_23      0.0031956000
_diffrn_orient_matrix_UB_31      0.0357314000
_diffrn_orient_matrix_UB_32      0.0194374000
_diffrn_orient_matrix_UB_33      0.0101321000
_diffrn_radiation_monochromator  graphite
_diffrn_source                   'fine-focus sealed X-ray tube'
_diffrn_source_type              'Rigaku (Mo) X-ray Source'
_diffrn_ambient_temperature       293(2)
_diffrn_radiation_wavelength      0.71073
_diffrn_radiation_type            MoK\a
_diffrn_radiation_probe                 x-ray
_diffrn_standards_number                0
_diffrn_standards_interval_time         0
_diffrn_standards_interval_count        0
_diffrn_reflns_av_R_equivalents         0.0453
_diffrn_reflns_av_unetI/netI            0.0338
_diffrn_reflns_number                   57154
_diffrn_reflns_limit_h_min              -31
_diffrn_reflns_limit_h_max              31
_diffrn_reflns_limit_k_min              -15
_diffrn_reflns_limit_k_max              15
_diffrn_reflns_limit_l_min              -45
_diffrn_reflns_limit_l_max              45
_diffrn_reflns_theta_min                2.601
_diffrn_reflns_theta_max                26
_diffrn_reflns_theta_full               25.242
_diffrn_measured_fraction_theta_full
                                        0.999
_diffrn_measured_fraction_theta_max
                                        0.999
_diffrn_reflns_Laue_measured_fraction_full
                                        0.999
_diffrn_reflns_Laue_measured_fraction_max
                                        0.999
_diffrn_reflns_point_group_measured_fraction_full
                                        0.999
_diffrn_reflns_point_group_measured_fraction_max
                                        0.999
_reflns_Friedel_coverage                0
_reflns_number_total                    11258
_reflns_number_gt                       9858
_reflns_threshold_expression            'I > 2\s(I)'

#----------------------------------------------------------------------------#
#                   COMPUTER PROGRAMS USED                                   #
#----------------------------------------------------------------------------#

_computing_structure_solution           'SHELXT 2014/5 (Sheldrick, 2014)'
_computing_structure_refinement         'SHELXL-2018/3 (Sheldrick, 2018)'

#----------------------------------------------------------------------------#
#                   STRUCTURE SOLUTION                                       #
#----------------------------------------------------------------------------#

_atom_sites_solution_hydrogens          geom

#----------------------------------------------------------------------------#
#                   REFINEMENT INFORMATION                                   #
#----------------------------------------------------------------------------#

_shelx_SHELXL_version_number            2018/3
_refine_ls_structure_factor_coef        Fsqd
_refine_ls_matrix_type                  full
_refine_ls_weighting_scheme             calc
_refine_ls_weighting_details
                          'w=1/[\s^2^(Fo^2^)+75.1218P] where P=(Fo^2^+2Fc^2^)/3'
_refine_ls_hydrogen_treatment           constr
_refine_ls_extinction_method            none
_refine_ls_number_reflns                11258
_refine_ls_number_parameters            724
_refine_ls_number_restraints            0
_refine_ls_R_factor_all                 0.0789
_refine_ls_R_factor_gt                  0.0687
_refine_ls_wR_factor_ref                0.1272
_refine_ls_wR_factor_gt                 0.1212
_refine_ls_goodness_of_fit_ref          1.229
_refine_ls_restrained_S_all             1.229
_refine_ls_shift/su_max                 0.001
_refine_ls_shift/su_mean                0
_refine_diff_density_max                0.704
_refine_diff_density_min                -1.287
_refine_diff_density_rms                0.078

#----------------------------------------------------------------------------#
#                   CONSTRAINTS AND RESTRAINTS                               #
#----------------------------------------------------------------------------#


#----------------------------------------------------------------------------#
#                   ATOMIC TYPES, COORDINATES AND THERMAL PARAMETERS         #
#----------------------------------------------------------------------------#

loop_
    _atom_type_symbol
    _atom_type_description
    _atom_type_scat_dispersion_real
    _atom_type_scat_dispersion_imag
    _atom_type_scat_source
C C 0.0033 0.0016 'International Tables Vol C Tables 4.2.6.8 and 6.1.1.4'
H H 0 0 'International Tables Vol C Tables 4.2.6.8 and 6.1.1.4'
F F 0.0171 0.0103 'International Tables Vol C Tables 4.2.6.8 and 6.1.1.4'
N N 0.0061 0.0033 'International Tables Vol C Tables 4.2.6.8 and 6.1.1.4'
O O 0.0106 0.006 'International Tables Vol C Tables 4.2.6.8 and 6.1.1.4'
P P 0.1023 0.0942 'International Tables Vol C Tables 4.2.6.8 and 6.1.1.4'
Ru Ru -1.2594 0.8363 'International Tables Vol C Tables 4.2.6.8 and 6.1.1.4'

loop_
    _atom_site_label
    _atom_site_type_symbol
    _atom_site_fract_x
    _atom_site_fract_y
    _atom_site_fract_z
    _atom_site_U_iso_or_equiv
    _atom_site_adp_type
    _atom_site_occupancy
    _atom_site_site_symmetry_order
    _atom_site_calc_flag
    _atom_site_refinement_flags_posn
    _atom_site_refinement_flags_adp
    _atom_site_refinement_flags_occupancy
    _atom_site_disorder_assembly
    _atom_site_disorder_group
Ru1 Ru 0.71007(2) 0.68890(3) 0.62884(2) 0.02959(9) Uani 1 1 d . . . . .
P4 P 0.67968(5) 0.63250(10) 0.56761(3) 0.0374(3) Uani 1 1 d . . . . .
P3 P 0.79165(5) 0.64481(10) 0.61659(3) 0.0371(3) Uani 1 1 d . . . . .
P2 P 0.73341(5) 0.76435(10) 0.68810(3) 0.0388(3) Uani 1 1 d . . . . .
P1 P 0.70479(6) 0.52668(10) 0.65950(3) 0.0425(3) Uani 1 1 d . . . . .
P5 P 0.75 0.25 0.5 0.0585(6) Uani 1 2 d S . P . .
P6 P 0.5 0.69672(19) 0.75 0.0623(6) Uani 1 2 d S T P . .
O1 O 0.69703(11) 0.8580(2) 0.61084(8) 0.0365(7) Uani 1 1 d . . . . .
O2 O 0.63245(11) 0.7642(2) 0.62545(8) 0.0367(7) Uani 1 1 d . . . . .
F4 F 0.5 0.5690(4) 0.75 0.096(2) Uani 1 2 d S T P . .
F3 F 0.77137(17) 0.3293(3) 0.53301(11) 0.0978(14) Uani 1 1 d . . . . .
C7 C 0.64888(17) 0.8537(3) 0.61329(12) 0.0329(9) Uani 1 1 d . . . . .
F2 F 0.69713(17) 0.2342(5) 0.51406(13) 0.1210(17) Uani 1 1 d . . . . .
C221 C 0.6882(2) 0.8712(4) 0.69874(14) 0.0457(12) Uani 1 1 d . . . . .
C1 C 0.61398(18) 0.9485(4) 0.60288(14) 0.0429(11) Uani 1 1 d . . . . .
C411 C 0.6271(2) 0.5308(4) 0.55673(13) 0.0434(11) Uani 1 1 d . . . . .
F1 F 0.7250(2) 0.3494(3) 0.47666(13) 0.1172(17) Uani 1 1 d . . . . .
N1 N 0.53675(17) 0.8515(4) 0.61287(16) 0.0792(18) Uani 1 1 d . . . . .
H1 H 0.557202 0.810689 0.628398 0.095 Uiso 1 1 calc R U . . .
C111 C 0.6379(2) 0.4763(4) 0.66061(15) 0.0508(13) Uani 1 1 d . . . . .
C321 C 0.82703(19) 0.7534(4) 0.59696(14) 0.0434(11) Uani 1 1 d . . . . .
C421 C 0.6502(2) 0.7451(4) 0.53777(13) 0.0449(12) Uani 1 1 d . . . . .
C2 C 0.5592(2) 0.9445(5) 0.60235(18) 0.0599(15) Uani 1 1 d . . . . .
F7 F 0.5 0.8261(5) 0.75 0.127(3) Uani 1 2 d S T P . .
C122 C 0.7233(2) 0.3475(4) 0.61806(16) 0.0513(13) Uani 1 1 d . . . . .
H122 H 0.700236 0.383008 0.599339 0.062 Uiso 1 1 calc R U . . .
C331 C 0.7816(2) 0.5484(4) 0.57829(14) 0.0489(13) Uani 1 1 d . . . . .
H33A H 0.8139 0.542299 0.568674 0.059 Uiso 1 1 calc R U . . .
H33B H 0.773122 0.476321 0.586647 0.059 Uiso 1 1 calc R U . . .
C211 C 0.7961(2) 0.8332(4) 0.70191(16) 0.0547(14) Uani 1 1 d . . . . .
C6 C 0.6362(2) 1.0426(4) 0.59168(17) 0.0602(16) Uani 1 1 d . . . . .
H6 H 0.672322 1.043811 0.591474 0.072 Uiso 1 1 calc R U . . .
C121 C 0.7365(2) 0.3975(4) 0.65192(15) 0.0475(12) Uani 1 1 d . . . . .
C322 C 0.8045(2) 0.8513(5) 0.58554(16) 0.0582(15) Uani 1 1 d . . . . .
H322 H 0.770335 0.866481 0.588848 0.07 Uiso 1 1 calc R U . . .
C112 C 0.5998(2) 0.5486(4) 0.66746(15) 0.0580(15) Uani 1 1 d . . . . .
H112 H 0.608161 0.62267 0.670837 0.07 Uiso 1 1 calc R U . . .
C416 C 0.5854(2) 0.5375(5) 0.57462(15) 0.0599(15) Uani 1 1 d . . . . .
H416 H 0.587391 0.585732 0.594181 0.072 Uiso 1 1 calc R U . . .
C431 C 0.7370(2) 0.5877(4) 0.54864(14) 0.0527(13) Uani 1 1 d . . . . .
H43A H 0.726209 0.528758 0.531275 0.063 Uiso 1 1 calc R U . . .
H43B H 0.749335 0.6483 0.535659 0.063 Uiso 1 1 calc R U . . .
F6 F 0.5500(2) 0.6956(5) 0.7335(2) 0.166(3) Uani 1 1 d . . . . .
C311 C 0.8475(2) 0.5857(5) 0.64917(16) 0.0543(14) Uani 1 1 d . . . . .
C426 C 0.6821(2) 0.8254(5) 0.52671(15) 0.0598(15) Uani 1 1 d . . . . .
H426 H 0.718754 0.817577 0.532257 0.072 Uiso 1 1 calc R U . . .
C222 C 0.6958(2) 0.9789(4) 0.69028(16) 0.0576(14) Uani 1 1 d . . . . .
H222 H 0.725367 0.997756 0.680651 0.069 Uiso 1 1 calc R U . . .
C8 C 0.4849(2) 0.8141(5) 0.60171(17) 0.0596(15) Uani 1 1 d . . . . .
C412 C 0.6243(3) 0.4555(4) 0.52847(16) 0.0604(15) Uani 1 1 d . . . . .
H412 H 0.652413 0.447978 0.516311 0.072 Uiso 1 1 calc R U . . .
C422 C 0.5960(2) 0.7592(5) 0.52880(16) 0.0646(16) Uani 1 1 d . . . . .
H422 H 0.5738 0.706938 0.536034 0.077 Uiso 1 1 calc R U . . .
C123 C 0.7434(3) 0.2466(4) 0.6113(2) 0.0713(19) Uani 1 1 d . . . . .
H123 H 0.734148 0.214918 0.588284 0.086 Uiso 1 1 calc R U . . .
C116 C 0.6229(3) 0.3676(5) 0.6546(2) 0.076(2) Uani 1 1 d . . . . .
H116 H 0.647415 0.316653 0.64945 0.091 Uiso 1 1 calc R U . . .
C323 C 0.8312(3) 0.9286(5) 0.5691(2) 0.077(2) Uani 1 1 d . . . . .
H323 H 0.815124 0.995318 0.561687 0.093 Uiso 1 1 calc R U . . .
C113 C 0.5495(3) 0.5130(6) 0.66939(18) 0.0712(18) Uani 1 1 d . . . . .
H113 H 0.524807 0.563006 0.674843 0.085 Uiso 1 1 calc R U . . .
C125 C 0.7913(3) 0.2393(6) 0.6717(3) 0.092(3) Uani 1 1 d . . . . .
H125 H 0.814614 0.201872 0.689752 0.11 Uiso 1 1 calc R U . . .
C223 C 0.6608(3) 1.0593(5) 0.69573(19) 0.0746(19) Uani 1 1 d . . . . .
H223 H 0.666981 1.131844 0.690001 0.09 Uiso 1 1 calc R U . . .
C212 C 0.8128(2) 0.9008(5) 0.6772(2) 0.080(2) Uani 1 1 d . . . . .
H212 H 0.79146 0.909887 0.654153 0.095 Uiso 1 1 calc R U . . .
C326 C 0.8777(2) 0.7327(5) 0.59085(18) 0.0672(17) Uani 1 1 d . . . . .
H326 H 0.893725 0.665479 0.597753 0.081 Uiso 1 1 calc R U . . .
C425 C 0.6601(3) 0.9160(5) 0.50765(18) 0.077(2) Uani 1 1 d . . . . .
H425 H 0.681927 0.969646 0.500771 0.093 Uiso 1 1 calc R U . . .
C5 C 0.6064(3) 1.1336(5) 0.5809(2) 0.087(2) Uani 1 1 d . . . . .
H5 H 0.622005 1.196696 0.5737 0.105 Uiso 1 1 calc R U . . .
C415 C 0.5407(3) 0.4743(6) 0.56414(18) 0.078(2) Uani 1 1 d . . . . .
H415 H 0.512655 0.48024 0.576416 0.093 Uiso 1 1 calc R U . . .
F5 F 0.5355(3) 0.6962(5) 0.78791(15) 0.172(3) Uani 1 1 d . . . . .
C414 C 0.5377(3) 0.4032(6) 0.53586(19) 0.084(2) Uani 1 1 d . . . . .
H414 H 0.507173 0.361855 0.528214 0.1 Uiso 1 1 calc R U . . .
C124 C 0.7764(3) 0.1942(6) 0.6380(3) 0.094(3) Uani 1 1 d . . . . .
H124 H 0.789305 0.125471 0.633372 0.112 Uiso 1 1 calc R U . . .
C9 C 0.4523(2) 0.8444(6) 0.57002(19) 0.076(2) Uani 1 1 d . . . . .
H9 H 0.464225 0.894255 0.554533 0.092 Uiso 1 1 calc R U . . .
C126 C 0.7716(2) 0.3421(5) 0.67920(19) 0.0746(19) Uani 1 1 d . . . . .
H126 H 0.781772 0.373176 0.702278 0.089 Uiso 1 1 calc R U . . .
C312 C 0.8783(3) 0.6541(7) 0.67390(18) 0.087(2) Uani 1 1 d . . . . .
H312 H 0.869026 0.727788 0.674639 0.105 Uiso 1 1 calc R U . . .
C424 C 0.6065(3) 0.9279(6) 0.4988(2) 0.089(2) Uani 1 1 d . . . . .
H424 H 0.591794 0.98897 0.485637 0.106 Uiso 1 1 calc R U . . .
C115 C 0.5723(3) 0.3338(5) 0.6560(2) 0.091(3) Uani 1 1 d . . . . .
H115 H 0.563151 0.260427 0.651805 0.11 Uiso 1 1 calc R U . . .
C231 C 0.7297(4) 0.6556(5) 0.72079(15) 0.091(3) Uani 1 1 d . . . . .
H23A H 0.758307 0.665823 0.741728 0.109 Uiso 1 1 calc R U . . .
H23B H 0.696577 0.663095 0.729314 0.109 Uiso 1 1 calc R U . . .
C3 C 0.5300(2) 1.0394(6) 0.5917(2) 0.088(2) Uani 1 1 d . . . . .
H3 H 0.493894 1.040326 0.592078 0.105 Uiso 1 1 calc R U . . .
C316 C 0.8619(3) 0.4772(5) 0.6480(2) 0.084(2) Uani 1 1 d . . . . .
H316 H 0.842517 0.429615 0.630901 0.101 Uiso 1 1 calc R U . . .
C413 C 0.5795(3) 0.3923(5) 0.51865(19) 0.081(2) Uani 1 1 d . . . . .
H413 H 0.577678 0.341193 0.499919 0.097 Uiso 1 1 calc R U . . .
C324 C 0.8809(3) 0.9077(6) 0.5639(2) 0.082(2) Uani 1 1 d . . . . .
H324 H 0.89901 0.95994 0.552832 0.099 Uiso 1 1 calc R U . . .
C114 C 0.5354(3) 0.4053(6) 0.6634(2) 0.082(2) Uani 1 1 d . . . . .
H114 H 0.501263 0.381734 0.664412 0.098 Uiso 1 1 calc R U . . .
C10 C 0.4019(2) 0.8024(6) 0.5606(2) 0.080(2) Uani 1 1 d . . . . .
H10 H 0.379771 0.825186 0.539155 0.096 Uiso 1 1 calc R U . . .
C423 C 0.5743(3) 0.8497(6) 0.50926(19) 0.084(2) Uani 1 1 d . . . . .
H423 H 0.537617 0.857708 0.503188 0.101 Uiso 1 1 calc R U . . .
C325 C 0.9042(3) 0.8097(7) 0.5748(2) 0.090(2) Uani 1 1 d . . . . .
H325 H 0.938349 0.795235 0.571354 0.108 Uiso 1 1 calc R U . . .
C224 C 0.6178(3) 1.0338(7) 0.7093(3) 0.106(3) Uani 1 1 d . . . . .
H224 H 0.593884 1.088197 0.71284 0.127 Uiso 1 1 calc R U . . .
C226 C 0.6437(3) 0.8469(6) 0.7121(2) 0.098(3) Uani 1 1 d . . . . .
H226 H 0.636568 0.774462 0.717417 0.117 Uiso 1 1 calc R U . . .
C315 C 0.9061(3) 0.4397(7) 0.6729(3) 0.116(4) Uani 1 1 d . . . . .
H315 H 0.914734 0.36549 0.673423 0.139 Uiso 1 1 calc R U . . .
C214 C 0.8911(4) 0.9422(10) 0.7199(4) 0.155(7) Uani 1 1 d . . . . .
H214 H 0.923279 0.979079 0.726232 0.186 Uiso 1 1 calc R U . . .
C216 C 0.8277(3) 0.8215(7) 0.7361(2) 0.098(3) Uani 1 1 d . . . . .
H216 H 0.816831 0.776576 0.753452 0.118 Uiso 1 1 calc R U . . .
C13 C 0.4673(3) 0.7399(7) 0.6234(2) 0.102(3) Uani 1 1 d . . . . .
H13 H 0.488981 0.718332 0.645232 0.123 Uiso 1 1 calc R U . . .
C4 C 0.5532(3) 1.1306(5) 0.5809(2) 0.098(3) Uani 1 1 d . . . . .
H4 H 0.532541 1.192106 0.573371 0.118 Uiso 1 1 calc R U . . .
C213 C 0.8606(3) 0.9558(6) 0.6855(4) 0.124(4) Uani 1 1 d . . . . .
H213 H 0.871874 1.000828 0.668369 0.148 Uiso 1 1 calc R U . . .
C11 C 0.3847(3) 0.7291(7) 0.5821(2) 0.107(3) Uani 1 1 d . . . . .
H11 H 0.35047 0.700863 0.575786 0.129 Uiso 1 1 calc R U . . .
C131 C 0.7327(4) 0.5522(5) 0.70801(17) 0.116(4) Uani 1 1 d . . . . .
H13A H 0.714976 0.503718 0.722417 0.14 Uiso 1 1 calc R U . . .
H13B H 0.769785 0.531147 0.712505 0.14 Uiso 1 1 calc R U . . .
C314 C 0.9366(3) 0.5098(9) 0.6962(3) 0.119(4) Uani 1 1 d . . . . .
H314 H 0.967342 0.484336 0.711259 0.143 Uiso 1 1 calc R U . . .
C215 C 0.8751(4) 0.8761(12) 0.7446(3) 0.154(6) Uani 1 1 d . . . . .
H215 H 0.896359 0.867541 0.767622 0.184 Uiso 1 1 calc R U . . .
C313 C 0.9227(3) 0.6159(9) 0.6978(2) 0.117(3) Uani 1 1 d . . . . .
H313 H 0.942767 0.662997 0.714644 0.14 Uiso 1 1 calc R U . . .
C12 C 0.4175(3) 0.6961(9) 0.6132(3) 0.145(5) Uani 1 1 d . . . . .
H12 H 0.406037 0.64309 0.627842 0.174 Uiso 1 1 calc R U . . .
C225 C 0.6095(4) 0.9286(8) 0.7177(3) 0.141(5) Uani 1 1 d . . . . .
H225 H 0.579933 0.910928 0.727438 0.169 Uiso 1 1 calc R U . . .

loop_
    _atom_site_aniso_label
    _atom_site_aniso_U_11
    _atom_site_aniso_U_22
    _atom_site_aniso_U_33
    _atom_site_aniso_U_23
    _atom_site_aniso_U_13
    _atom_site_aniso_U_12
Ru1 0.03282(17) 0.02303(16) 0.03179(17) 0.00231(14) 0.00355(13) -0.00208(15)
P4 0.0481(7) 0.0330(6) 0.0302(6) -0.0005(5) 0.0055(5) -0.0064(5)
P3 0.0393(6) 0.0300(6) 0.0432(7) 0.0087(5) 0.0107(5) 0.0061(5)
P2 0.0488(7) 0.0295(6) 0.0336(6) -0.0019(5) -0.0029(5) -0.0060(5)
P1 0.0647(8) 0.0266(6) 0.0344(6) 0.0043(5) 0.0051(6) -0.0079(6)
P5 0.0574(12) 0.0414(11) 0.0674(14) -0.0124(10) -0.0105(10) 0.0145(10)
P6 0.0764(15) 0.0514(12) 0.0602(13) 0 0.0162(11) 0
O1 0.0297(15) 0.0298(15) 0.0468(18) 0.0056(14) -0.0007(13) 0.0001(13)
O2 0.0297(15) 0.0317(16) 0.0471(18) 0.0040(14) 0.0032(13) -0.0014(13)
F4 0.065(3) 0.051(3) 0.164(6) 0 0.001(4) 0
F3 0.111(3) 0.071(3) 0.095(3) -0.036(2) -0.019(2) 0.012(2)
C7 0.033(2) 0.028(2) 0.033(2) -0.0007(17) -0.0046(17) -0.0015(18)
F2 0.080(3) 0.171(5) 0.112(4) -0.021(3) 0.018(3) -0.010(3)
C221 0.047(3) 0.043(3) 0.046(3) -0.014(2) 0.007(2) -0.010(2)
C1 0.034(2) 0.032(2) 0.056(3) 0.002(2) -0.008(2) 0.002(2)
C411 0.056(3) 0.036(2) 0.035(2) 0.004(2) -0.002(2) -0.008(2)
F1 0.149(4) 0.065(3) 0.111(4) 0.007(2) -0.038(3) 0.034(3)
N1 0.031(2) 0.079(4) 0.119(5) 0.048(3) -0.006(3) 0.003(2)
C111 0.074(4) 0.034(3) 0.053(3) 0.006(2) 0.033(3) 0.001(3)
C321 0.040(3) 0.043(3) 0.048(3) 0.010(2) 0.012(2) 0.000(2)
C421 0.062(3) 0.036(3) 0.033(2) 0.004(2) 0.002(2) -0.006(2)
C2 0.037(3) 0.045(3) 0.090(4) 0.005(3) -0.007(3) 0.005(2)
F7 0.163(7) 0.058(4) 0.169(7) 0 0.057(6) 0
C122 0.050(3) 0.030(2) 0.077(4) 0.008(2) 0.020(3) -0.002(2)
C331 0.062(3) 0.034(3) 0.056(3) 0.001(2) 0.026(3) 0.005(2)
C211 0.039(3) 0.042(3) 0.074(4) -0.025(3) -0.009(3) 0.002(2)
C6 0.044(3) 0.033(3) 0.094(5) 0.007(3) -0.011(3) -0.002(2)
C121 0.046(3) 0.035(3) 0.059(3) 0.019(2) 0.005(2) -0.001(2)
C322 0.047(3) 0.054(3) 0.076(4) 0.027(3) 0.016(3) 0.004(3)
C112 0.083(4) 0.040(3) 0.056(3) 0.007(2) 0.027(3) 0.008(3)
C416 0.070(4) 0.067(4) 0.041(3) -0.002(3) 0.008(3) -0.029(3)
C431 0.073(4) 0.051(3) 0.040(3) -0.009(2) 0.023(3) -0.007(3)
F6 0.166(5) 0.111(4) 0.264(8) -0.026(5) 0.149(6) -0.041(4)
C311 0.046(3) 0.060(3) 0.060(3) 0.024(3) 0.018(3) 0.021(3)
C426 0.073(4) 0.053(3) 0.054(3) 0.012(3) 0.014(3) -0.009(3)
C222 0.059(3) 0.045(3) 0.070(4) -0.003(3) 0.015(3) 0.003(3)
C8 0.035(3) 0.059(3) 0.083(4) 0.016(3) 0.008(3) 0.003(3)
C412 0.077(4) 0.040(3) 0.060(4) -0.009(3) 0.002(3) -0.004(3)
C422 0.068(4) 0.059(4) 0.060(4) 0.016(3) -0.002(3) -0.001(3)
C123 0.074(4) 0.034(3) 0.117(6) 0.006(3) 0.047(4) 0.002(3)
C116 0.082(4) 0.037(3) 0.125(6) -0.002(3) 0.062(4) -0.008(3)
C323 0.069(4) 0.059(4) 0.105(6) 0.040(4) 0.020(4) -0.001(3)
C113 0.078(4) 0.071(4) 0.074(4) 0.010(3) 0.036(4) 0.020(4)
C125 0.081(5) 0.072(5) 0.123(7) 0.053(5) 0.023(5) 0.035(4)
C223 0.082(5) 0.054(4) 0.085(5) -0.016(3) 0.010(4) 0.013(3)
C212 0.045(3) 0.046(3) 0.143(7) -0.008(4) 0.008(4) -0.005(3)
C326 0.048(3) 0.063(4) 0.096(5) 0.021(3) 0.029(3) 0.006(3)
C425 0.107(6) 0.062(4) 0.063(4) 0.024(3) 0.017(4) -0.008(4)
C5 0.059(4) 0.036(3) 0.151(7) 0.018(4) -0.018(4) -0.002(3)
C415 0.078(4) 0.090(5) 0.063(4) 0.002(4) 0.010(3) -0.041(4)
F5 0.233(7) 0.144(5) 0.103(4) -0.027(4) -0.054(4) -0.020(5)
C414 0.096(5) 0.072(5) 0.072(5) 0.006(4) -0.010(4) -0.045(4)
C124 0.103(6) 0.051(4) 0.141(8) 0.034(5) 0.060(6) 0.029(4)
C9 0.054(3) 0.078(5) 0.092(5) 0.035(4) 0.000(3) -0.006(3)
C126 0.066(4) 0.072(4) 0.083(5) 0.037(4) 0.007(3) 0.006(3)
C312 0.079(5) 0.103(6) 0.069(4) -0.003(4) -0.010(4) 0.049(4)
C424 0.119(7) 0.063(4) 0.077(5) 0.034(4) 0.001(5) 0.008(4)
C115 0.088(5) 0.048(4) 0.155(8) 0.002(4) 0.066(5) -0.017(4)
C231 0.180(8) 0.046(3) 0.035(3) 0.006(3) -0.006(4) -0.004(4)
C3 0.042(3) 0.062(4) 0.147(7) 0.011(4) -0.010(4) 0.013(3)
C316 0.058(4) 0.060(4) 0.133(7) 0.036(4) 0.016(4) 0.018(3)
C413 0.112(6) 0.049(4) 0.071(4) -0.016(3) -0.006(4) -0.022(4)
C324 0.061(4) 0.091(5) 0.099(5) 0.039(4) 0.024(4) -0.020(4)
C114 0.075(5) 0.076(5) 0.105(6) 0.012(4) 0.047(4) -0.003(4)
C10 0.057(4) 0.080(5) 0.090(5) 0.012(4) -0.016(3) -0.011(4)
C423 0.077(5) 0.081(5) 0.082(5) 0.020(4) -0.017(4) 0.011(4)
C325 0.053(4) 0.096(5) 0.131(7) 0.032(5) 0.042(4) 0.000(4)
C224 0.088(6) 0.092(6) 0.147(8) -0.044(6) 0.048(6) 0.016(5)
C226 0.110(6) 0.063(4) 0.144(7) -0.035(4) 0.083(6) -0.032(4)
C315 0.068(5) 0.079(6) 0.194(11) 0.059(6) 0.012(6) 0.035(4)
C214 0.053(6) 0.135(10) 0.264(19) -0.116(11) -0.003(8) -0.024(6)
C216 0.063(4) 0.135(7) 0.082(5) -0.055(5) -0.020(4) 0.012(5)
C13 0.056(4) 0.133(7) 0.109(6) 0.067(5) -0.009(4) -0.017(4)
C4 0.063(4) 0.038(3) 0.173(8) 0.019(4) -0.029(5) 0.013(3)
C213 0.056(4) 0.065(5) 0.247(13) -0.031(6) 0.022(6) -0.020(4)
C11 0.060(4) 0.114(7) 0.132(7) 0.042(6) -0.019(4) -0.037(4)
C131 0.249(11) 0.049(4) 0.039(3) 0.013(3) -0.001(5) -0.041(5)
C314 0.075(6) 0.150(9) 0.125(8) 0.058(7) -0.003(5) 0.052(6)
C215 0.065(6) 0.219(15) 0.154(11) -0.124(11) -0.035(6) 0.006(7)
C313 0.093(6) 0.157(9) 0.082(5) 0.001(6) -0.026(4) 0.065(6)
C12 0.081(6) 0.171(10) 0.168(10) 0.102(8) -0.014(6) -0.053(6)
C225 0.127(8) 0.098(7) 0.237(13) -0.062(8) 0.131(9) -0.024(6)


#----------------------------------------------------------------------------#
#                   MOLECULAR GEOMETRY                                       #
#----------------------------------------------------------------------------#

_geom_special_details
;
 All esds (except the esd in the dihedral angle between two l.s. planes)
 are estimated using the full covariance matrix.  The cell esds are taken
 into account individually in the estimation of esds in distances, angles
 and torsion angles; correlations between esds in cell parameters are only
 used when they are defined by crystal symmetry.  An approximate (isotropic)
 treatment of cell esds is used for estimating esds involving l.s. planes.
;
loop_
    _geom_bond_atom_site_label_1
    _geom_bond_atom_site_label_2
    _geom_bond_distance
    _geom_bond_site_symmetry_2
    _geom_bond_publ_flag
Ru1 O1 2.172(3) . ?
Ru1 O2 2.177(3) . ?
Ru1 P3 2.2960(12) . ?
Ru1 P1 2.3003(12) . ?
Ru1 P2 2.3599(12) . ?
Ru1 P4 2.3661(12) . ?
Ru1 C7 2.547(4) . ?
P4 C411 1.819(5) . ?
P4 C421 1.835(5) . ?
P4 C431 1.837(5) . ?
P3 C331 1.828(5) . ?
P3 C311 1.836(5) . ?
P3 C321 1.837(5) . ?
P2 C211 1.801(5) . ?
P2 C231 1.815(6) . ?
P2 C221 1.840(5) . ?
P1 C121 1.820(5) . ?
P1 C111 1.835(6) . ?
P1 C131 1.837(6) . ?
P5 F1 1.555(4) . ?
P5 F1 1.555(4) 7_656 ?
P5 F2 1.561(4) . ?
P5 F2 1.562(5) 7_656 ?
P5 F3 1.577(3) 7_656 ?
P5 F3 1.577(4) . ?
P6 F5 1.525(5) 2_656 ?
P6 F5 1.525(5) . ?
P6 F6 1.530(5) . ?
P6 F6 1.530(5) 2_656 ?
P6 F4 1.556(5) . ?
P6 F7 1.576(6) . ?
O1 C7 1.260(5) . ?
O2 C7 1.283(5) . ?
C7 C1 1.468(6) . ?
C221 C226 1.367(8) . ?
C221 C222 1.372(7) . ?
C1 C6 1.381(7) . ?
C1 C2 1.404(7) . ?
C411 C416 1.372(7) . ?
C411 C412 1.388(7) . ?
N1 C2 1.365(7) . ?
N1 C8 1.392(7) . ?
N1 H1 0.86 . ?
C111 C112 1.377(7) . ?
C111 C116 1.386(7) . ?
C321 C322 1.357(7) . ?
C321 C326 1.388(7) . ?
C421 C422 1.378(8) . ?
C421 C426 1.389(7) . ?
C2 C3 1.394(8) . ?
C122 C123 1.375(7) . ?
C122 C121 1.383(8) . ?
C122 H122 0.93 . ?
C331 C431 1.507(7) . ?
C331 H33A 0.97 . ?
C331 H33B 0.97 . ?
C211 C212 1.367(9) . ?
C211 C216 1.379(8) . ?
C6 C5 1.363(7) . ?
C6 H6 0.93 . ?
C121 C126 1.394(7) . ?
C322 C323 1.377(7) . ?
C322 H322 0.93 . ?
C112 C113 1.380(8) . ?
C112 H112 0.93 . ?
C416 C415 1.375(8) . ?
C416 H416 0.93 . ?
C431 H43A 0.97 . ?
C431 H43B 0.97 . ?
C311 C312 1.374(9) . ?
C311 C316 1.376(8) . ?
C426 C425 1.374(8) . ?
C426 H426 0.93 . ?
C222 C223 1.373(8) . ?
C222 H222 0.93 . ?
C8 C13 1.349(8) . ?
C8 C9 1.360(8) . ?
C412 C413 1.375(8) . ?
C412 H412 0.93 . ?
C422 C423 1.378(8) . ?
C422 H422 0.93 . ?
C123 C124 1.335(10) . ?
C123 H123 0.93 . ?
C116 C115 1.376(8) . ?
C116 H116 0.93 . ?
C323 C324 1.353(9) . ?
C323 H323 0.93 . ?
C113 C114 1.368(9) . ?
C113 H113 0.93 . ?
C125 C124 1.354(11) . ?
C125 C126 1.400(10) . ?
C125 H125 0.93 . ?
C223 C224 1.339(10) . ?
C223 H223 0.93 . ?
C212 C213 1.381(9) . ?
C212 H212 0.93 . ?
C326 C325 1.364(8) . ?
C326 H326 0.93 . ?
C425 C424 1.359(10) . ?
C425 H425 0.93 . ?
C5 C4 1.369(9) . ?
C5 H5 0.93 . ?
C415 C414 1.355(9) . ?
C415 H415 0.93 . ?
C414 C413 1.360(10) . ?
C414 H414 0.93 . ?
C124 H124 0.93 . ?
C9 C10 1.372(8) . ?
C9 H9 0.93 . ?
C126 H126 0.93 . ?
C312 C313 1.385(9) . ?
C312 H312 0.93 . ?
C424 C423 1.368(10) . ?
C424 H424 0.93 . ?
C115 C114 1.355(9) . ?
C115 H115 0.93 . ?
C231 C131 1.354(9) . ?
C231 H23A 0.97 . ?
C231 H23B 0.97 . ?
C3 C4 1.360(9) . ?
C3 H3 0.93 . ?
C316 C315 1.396(10) . ?
C316 H316 0.93 . ?
C413 H413 0.93 . ?
C324 C325 1.362(9) . ?
C324 H324 0.93 . ?
C114 H114 0.93 . ?
C10 C11 1.332(9) . ?
C10 H10 0.93 . ?
C423 H423 0.93 . ?
C325 H325 0.93 . ?
C224 C225 1.347(12) . ?
C224 H224 0.93 . ?
C226 C225 1.370(10) . ?
C226 H226 0.93 . ?
C315 C314 1.354(13) . ?
C315 H315 0.93 . ?
C214 C215 1.346(18) . ?
C214 C213 1.378(16) . ?
C214 H214 0.93 . ?
C216 C215 1.369(12) . ?
C216 H216 0.93 . ?
C13 C12 1.371(10) . ?
C13 H13 0.93 . ?
C4 H4 0.93 . ?
C213 H213 0.93 . ?
C11 C12 1.355(10) . ?
C11 H11 0.93 . ?
C131 H13A 0.97 . ?
C131 H13B 0.97 . ?
C314 C313 1.345(13) . ?
C314 H314 0.93 . ?
C215 H215 0.93 . ?
C313 H313 0.93 . ?
C12 H12 0.93 . ?
C225 H225 0.93 . ?

loop_
    _geom_angle_atom_site_label_1
    _geom_angle_atom_site_label_2
    _geom_angle_atom_site_label_3
    _geom_angle
    _geom_angle_site_symmetry_1
    _geom_angle_site_symmetry_3
    _geom_angle_publ_flag
O1 Ru1 O2 59.87(11) . . ?
O1 Ru1 P3 104.61(8) . . ?
O2 Ru1 P3 161.71(9) . . ?
O1 Ru1 P1 161.39(9) . . ?
O2 Ru1 P1 104.38(9) . . ?
P3 Ru1 P1 92.46(5) . . ?
O1 Ru1 P2 85.16(9) . . ?
O2 Ru1 P2 87.29(9) . . ?
P3 Ru1 P2 101.68(5) . . ?
P1 Ru1 P2 84.15(4) . . ?
O1 Ru1 P4 88.58(9) . . ?
O2 Ru1 P4 86.57(9) . . ?
P3 Ru1 P4 83.23(5) . . ?
P1 Ru1 P4 100.94(4) . . ?
P2 Ru1 P4 172.85(5) . . ?
O1 Ru1 C7 29.64(12) . . ?
O2 Ru1 C7 30.26(12) . . ?
P3 Ru1 C7 133.38(11) . . ?
P1 Ru1 C7 134.15(11) . . ?
P2 Ru1 C7 86.50(10) . . ?
P4 Ru1 C7 86.35(10) . . ?
C411 P4 C421 100.0(2) . . ?
C411 P4 C431 109.2(2) . . ?
C421 P4 C431 104.9(2) . . ?
C411 P4 Ru1 120.24(16) . . ?
C421 P4 Ru1 112.80(16) . . ?
C431 P4 Ru1 108.64(18) . . ?
C331 P3 C311 103.7(3) . . ?
C331 P3 C321 99.0(2) . . ?
C311 P3 C321 99.4(2) . . ?
C331 P3 Ru1 108.08(18) . . ?
C311 P3 Ru1 125.88(17) . . ?
C321 P3 Ru1 116.98(16) . . ?
C211 P2 C231 108.0(3) . . ?
C211 P2 C221 100.2(2) . . ?
C231 P2 C221 104.7(3) . . ?
C211 P2 Ru1 119.9(2) . . ?
C231 P2 Ru1 107.9(2) . . ?
C221 P2 Ru1 114.95(16) . . ?
C121 P1 C111 99.5(2) . . ?
C121 P1 C131 101.5(3) . . ?
C111 P1 C131 102.8(4) . . ?
C121 P1 Ru1 126.41(17) . . ?
C111 P1 Ru1 116.44(17) . . ?
C131 P1 Ru1 107.1(2) . . ?
F1 P5 F1 180 . 7_656 ?
F1 P5 F2 89.5(3) . . ?
F1 P5 F2 90.5(3) 7_656 . ?
F1 P5 F2 90.5(3) . 7_656 ?
F1 P5 F2 89.5(3) 7_656 7_656 ?
F2 P5 F2 180 . 7_656 ?
F1 P5 F3 89.8(2) . 7_656 ?
F1 P5 F3 90.2(2) 7_656 7_656 ?
F2 P5 F3 89.6(3) . 7_656 ?
F2 P5 F3 90.4(2) 7_656 7_656 ?
F1 P5 F3 90.2(2) . . ?
F1 P5 F3 89.8(2) 7_656 . ?
F2 P5 F3 90.4(2) . . ?
F2 P5 F3 89.6(3) 7_656 . ?
F3 P5 F3 180.0(2) 7_656 . ?
F5 P6 F5 179.5(5) 2_656 . ?
F5 P6 F6 91.5(4) 2_656 . ?
F5 P6 F6 88.5(4) . . ?
F5 P6 F6 88.5(4) 2_656 2_656 ?
F5 P6 F6 91.5(4) . 2_656 ?
F6 P6 F6 178.9(5) . 2_656 ?
F5 P6 F4 89.8(3) 2_656 . ?
F5 P6 F4 89.8(3) . . ?
F6 P6 F4 89.5(2) . . ?
F6 P6 F4 89.5(2) 2_656 . ?
F5 P6 F7 90.2(3) 2_656 . ?
F5 P6 F7 90.2(3) . . ?
F6 P6 F7 90.5(2) . . ?
F6 P6 F7 90.5(2) 2_656 . ?
F4 P6 F7 180 . . ?
C7 O1 Ru1 91.9(3) . . ?
C7 O2 Ru1 91.0(2) . . ?
O1 C7 O2 117.2(4) . . ?
O1 C7 C1 120.4(4) . . ?
O2 C7 C1 122.4(4) . . ?
O1 C7 Ru1 58.5(2) . . ?
O2 C7 Ru1 58.8(2) . . ?
C1 C7 Ru1 177.8(3) . . ?
C226 C221 C222 117.3(6) . . ?
C226 C221 P2 122.3(5) . . ?
C222 C221 P2 120.1(4) . . ?
C6 C1 C2 119.8(5) . . ?
C6 C1 C7 117.7(4) . . ?
C2 C1 C7 122.4(4) . . ?
C416 C411 C412 118.6(5) . . ?
C416 C411 P4 117.9(4) . . ?
C412 C411 P4 123.1(4) . . ?
C2 N1 C8 128.3(5) . . ?
C2 N1 H1 115.8 . . ?
C8 N1 H1 115.8 . . ?
C112 C111 C116 117.2(5) . . ?
C112 C111 P1 119.6(4) . . ?
C116 C111 P1 123.2(4) . . ?
C322 C321 C326 117.7(5) . . ?
C322 C321 P3 123.0(4) . . ?
C326 C321 P3 119.2(4) . . ?
C422 C421 C426 117.9(5) . . ?
C422 C421 P4 121.3(4) . . ?
C426 C421 P4 120.5(4) . . ?
N1 C2 C3 122.3(5) . . ?
N1 C2 C1 120.3(5) . . ?
C3 C2 C1 117.3(5) . . ?
C123 C122 C121 121.7(6) . . ?
C123 C122 H122 119.1 . . ?
C121 C122 H122 119.1 . . ?
C431 C331 P3 109.9(3) . . ?
C431 C331 H33A 109.7 . . ?
P3 C331 H33A 109.7 . . ?
C431 C331 H33B 109.7 . . ?
P3 C331 H33B 109.7 . . ?
H33A C331 H33B 108.2 . . ?
C212 C211 C216 118.8(6) . . ?
C212 C211 P2 117.9(5) . . ?
C216 C211 P2 123.3(6) . . ?
C5 C6 C1 121.5(5) . . ?
C5 C6 H6 119.3 . . ?
C1 C6 H6 119.3 . . ?
C122 C121 C126 117.4(5) . . ?
C122 C121 P1 119.0(4) . . ?
C126 C121 P1 123.4(5) . . ?
C321 C322 C323 121.4(5) . . ?
C321 C322 H322 119.3 . . ?
C323 C322 H322 119.3 . . ?
C111 C112 C113 121.1(6) . . ?
C111 C112 H112 119.5 . . ?
C113 C112 H112 119.5 . . ?
C411 C416 C415 121.2(6) . . ?
C411 C416 H416 119.4 . . ?
C415 C416 H416 119.4 . . ?
C331 C431 P4 111.4(3) . . ?
C331 C431 H43A 109.4 . . ?
P4 C431 H43A 109.4 . . ?
C331 C431 H43B 109.4 . . ?
P4 C431 H43B 109.4 . . ?
H43A C431 H43B 108 . . ?
C312 C311 C316 118.8(6) . . ?
C312 C311 P3 118.6(4) . . ?
C316 C311 P3 122.4(5) . . ?
C425 C426 C421 120.8(6) . . ?
C425 C426 H426 119.6 . . ?
C421 C426 H426 119.6 . . ?
C221 C222 C223 121.4(6) . . ?
C221 C222 H222 119.3 . . ?
C223 C222 H222 119.3 . . ?
C13 C8 C9 118.7(6) . . ?
C13 C8 N1 117.0(6) . . ?
C9 C8 N1 124.3(6) . . ?
C413 C412 C411 119.3(6) . . ?
C413 C412 H412 120.4 . . ?
C411 C412 H412 120.4 . . ?
C421 C422 C423 121.0(6) . . ?
C421 C422 H422 119.5 . . ?
C423 C422 H422 119.5 . . ?
C124 C123 C122 119.8(7) . . ?
C124 C123 H123 120.1 . . ?
C122 C123 H123 120.1 . . ?
C115 C116 C111 120.9(6) . . ?
C115 C116 H116 119.6 . . ?
C111 C116 H116 119.6 . . ?
C324 C323 C322 120.2(6) . . ?
C324 C323 H323 119.9 . . ?
C322 C323 H323 119.9 . . ?
C114 C113 C112 121.0(6) . . ?
C114 C113 H113 119.5 . . ?
C112 C113 H113 119.5 . . ?
C124 C125 C126 120.0(7) . . ?
C124 C125 H125 120 . . ?
C126 C125 H125 120 . . ?
C224 C223 C222 120.3(7) . . ?
C224 C223 H223 119.8 . . ?
C222 C223 H223 119.8 . . ?
C211 C212 C213 121.5(8) . . ?
C211 C212 H212 119.2 . . ?
C213 C212 H212 119.2 . . ?
C325 C326 C321 120.7(6) . . ?
C325 C326 H326 119.6 . . ?
C321 C326 H326 119.6 . . ?
C424 C425 C426 120.4(6) . . ?
C424 C425 H425 119.8 . . ?
C426 C425 H425 119.8 . . ?
C6 C5 C4 118.8(6) . . ?
C6 C5 H5 120.6 . . ?
C4 C5 H5 120.6 . . ?
C414 C415 C416 119.8(7) . . ?
C414 C415 H415 120.1 . . ?
C416 C415 H415 120.1 . . ?
C415 C414 C413 120.0(6) . . ?
C415 C414 H414 120 . . ?
C413 C414 H414 120 . . ?
C123 C124 C125 121.3(7) . . ?
C123 C124 H124 119.3 . . ?
C125 C124 H124 119.3 . . ?
C8 C9 C10 120.7(6) . . ?
C8 C9 H9 119.6 . . ?
C10 C9 H9 119.6 . . ?
C121 C126 C125 119.6(7) . . ?
C121 C126 H126 120.2 . . ?
C125 C126 H126 120.2 . . ?
C311 C312 C313 121.5(7) . . ?
C311 C312 H312 119.3 . . ?
C313 C312 H312 119.3 . . ?
C425 C424 C423 119.9(6) . . ?
C425 C424 H424 120.1 . . ?
C423 C424 H424 120.1 . . ?
C114 C115 C116 121.4(6) . . ?
C114 C115 H115 119.3 . . ?
C116 C115 H115 119.3 . . ?
C131 C231 P2 115.4(5) . . ?
C131 C231 H23A 108.4 . . ?
P2 C231 H23A 108.4 . . ?
C131 C231 H23B 108.4 . . ?
P2 C231 H23B 108.4 . . ?
H23A C231 H23B 107.5 . . ?
C4 C3 C2 121.2(6) . . ?
C4 C3 H3 119.4 . . ?
C2 C3 H3 119.4 . . ?
C311 C316 C315 118.8(8) . . ?
C311 C316 H316 120.6 . . ?
C315 C316 H316 120.6 . . ?
C414 C413 C412 121.1(6) . . ?
C414 C413 H413 119.4 . . ?
C412 C413 H413 119.4 . . ?
C323 C324 C325 119.5(6) . . ?
C323 C324 H324 120.3 . . ?
C325 C324 H324 120.3 . . ?
C115 C114 C113 118.4(6) . . ?
C115 C114 H114 120.8 . . ?
C113 C114 H114 120.8 . . ?
C11 C10 C9 120.4(7) . . ?
C11 C10 H10 119.8 . . ?
C9 C10 H10 119.8 . . ?
C424 C423 C422 120.1(7) . . ?
C424 C423 H423 119.9 . . ?
C422 C423 H423 119.9 . . ?
C324 C325 C326 120.5(6) . . ?
C324 C325 H325 119.8 . . ?
C326 C325 H325 119.8 . . ?
C223 C224 C225 119.2(7) . . ?
C223 C224 H224 120.4 . . ?
C225 C224 H224 120.4 . . ?
C221 C226 C225 120.3(7) . . ?
C221 C226 H226 119.8 . . ?
C225 C226 H226 119.8 . . ?
C314 C315 C316 120.9(8) . . ?
C314 C315 H315 119.5 . . ?
C316 C315 H315 119.5 . . ?
C215 C214 C213 120.9(10) . . ?
C215 C214 H214 119.5 . . ?
C213 C214 H214 119.5 . . ?
C215 C216 C211 119.9(10) . . ?
C215 C216 H216 120 . . ?
C211 C216 H216 120 . . ?
C8 C13 C12 120.0(7) . . ?
C8 C13 H13 120 . . ?
C12 C13 H13 120 . . ?
C3 C4 C5 121.3(6) . . ?
C3 C4 H4 119.3 . . ?
C5 C4 H4 119.3 . . ?
C214 C213 C212 118.1(10) . . ?
C214 C213 H213 121 . . ?
C212 C213 H213 121 . . ?
C10 C11 C12 119.2(7) . . ?
C10 C11 H11 120.4 . . ?
C12 C11 H11 120.4 . . ?
C231 C131 P1 117.8(5) . . ?
C231 C131 H13A 107.9 . . ?
P1 C131 H13A 107.9 . . ?
C231 C131 H13B 107.9 . . ?
P1 C131 H13B 107.9 . . ?
H13A C131 H13B 107.2 . . ?
C313 C314 C315 120.6(8) . . ?
C313 C314 H314 119.7 . . ?
C315 C314 H314 119.7 . . ?
C214 C215 C216 120.8(11) . . ?
C214 C215 H215 119.6 . . ?
C216 C215 H215 119.6 . . ?
C314 C313 C312 119.2(9) . . ?
C314 C313 H313 120.4 . . ?
C312 C313 H313 120.4 . . ?
C11 C12 C13 120.9(7) . . ?
C11 C12 H12 119.5 . . ?
C13 C12 H12 119.5 . . ?
C224 C225 C226 121.4(7) . . ?
C224 C225 H225 119.3 . . ?
C226 C225 H225 119.3 . . ?

loop_
    _geom_torsion_atom_site_label_1
    _geom_torsion_atom_site_label_2
    _geom_torsion_atom_site_label_3
    _geom_torsion_atom_site_label_4
    _geom_torsion
    _geom_torsion_site_symmetry_1
    _geom_torsion_site_symmetry_2
    _geom_torsion_site_symmetry_3
    _geom_torsion_site_symmetry_4
    _geom_torsion_publ_flag
Ru1 O1 C7 O2 2.9(4) . . . . ?
Ru1 O1 C7 C1 -177.8(4) . . . . ?
Ru1 O2 C7 O1 -2.9(4) . . . . ?
Ru1 O2 C7 C1 177.8(4) . . . . ?
C211 P2 C221 C226 -143.5(6) . . . . ?
C231 P2 C221 C226 -31.7(6) . . . . ?
Ru1 P2 C221 C226 86.5(6) . . . . ?
C211 P2 C221 C222 42.4(5) . . . . ?
C231 P2 C221 C222 154.2(5) . . . . ?
Ru1 P2 C221 C222 -87.6(5) . . . . ?
O1 C7 C1 C6 -2.2(7) . . . . ?
O2 C7 C1 C6 177.1(5) . . . . ?
O1 C7 C1 C2 174.8(5) . . . . ?
O2 C7 C1 C2 -5.9(8) . . . . ?
C421 P4 C411 C416 -83.4(5) . . . . ?
C431 P4 C411 C416 167.0(4) . . . . ?
Ru1 P4 C411 C416 40.5(5) . . . . ?
C421 P4 C411 C412 89.0(5) . . . . ?
C431 P4 C411 C412 -20.7(5) . . . . ?
Ru1 P4 C411 C412 -147.1(4) . . . . ?
C121 P1 C111 C112 177.3(5) . . . . ?
C131 P1 C111 C112 73.2(5) . . . . ?
Ru1 P1 C111 C112 -43.6(5) . . . . ?
C121 P1 C111 C116 -3.2(6) . . . . ?
C131 P1 C111 C116 -107.4(6) . . . . ?
Ru1 P1 C111 C116 135.9(5) . . . . ?
C331 P3 C321 C322 107.4(5) . . . . ?
C311 P3 C321 C322 -147.0(5) . . . . ?
Ru1 P3 C321 C322 -8.3(6) . . . . ?
C331 P3 C321 C326 -67.7(5) . . . . ?
C311 P3 C321 C326 38.0(5) . . . . ?
Ru1 P3 C321 C326 176.6(4) . . . . ?
C411 P4 C421 C422 29.8(5) . . . . ?
C431 P4 C421 C422 142.9(5) . . . . ?
Ru1 P4 C421 C422 -99.1(5) . . . . ?
C411 P4 C421 C426 -156.9(4) . . . . ?
C431 P4 C421 C426 -43.9(5) . . . . ?
Ru1 P4 C421 C426 74.1(5) . . . . ?
C8 N1 C2 C3 29.4(12) . . . . ?
C8 N1 C2 C1 -152.4(6) . . . . ?
C6 C1 C2 N1 179.1(6) . . . . ?
C7 C1 C2 N1 2.2(9) . . . . ?
C6 C1 C2 C3 -2.6(9) . . . . ?
C7 C1 C2 C3 -179.5(6) . . . . ?
C311 P3 C331 C431 -179.0(4) . . . . ?
C321 P3 C331 C431 -77.0(4) . . . . ?
Ru1 P3 C331 C431 45.4(4) . . . . ?
C231 P2 C211 C212 165.3(5) . . . . ?
C221 P2 C211 C212 -85.5(5) . . . . ?
Ru1 P2 C211 C212 41.3(5) . . . . ?
C231 P2 C211 C216 -15.1(6) . . . . ?
C221 P2 C211 C216 94.1(5) . . . . ?
Ru1 P2 C211 C216 -139.2(5) . . . . ?
C2 C1 C6 C5 1.8(10) . . . . ?
C7 C1 C6 C5 178.8(6) . . . . ?
C123 C122 C121 C126 0.4(8) . . . . ?
C123 C122 C121 P1 -175.9(4) . . . . ?
C111 P1 C121 C122 71.7(4) . . . . ?
C131 P1 C121 C122 177.0(5) . . . . ?
Ru1 P1 C121 C122 -61.5(5) . . . . ?
C111 P1 C121 C126 -104.4(5) . . . . ?
C131 P1 C121 C126 0.9(6) . . . . ?
Ru1 P1 C121 C126 122.4(4) . . . . ?
C326 C321 C322 C323 -1.4(9) . . . . ?
P3 C321 C322 C323 -176.5(5) . . . . ?
C116 C111 C112 C113 2.1(9) . . . . ?
P1 C111 C112 C113 -178.4(5) . . . . ?
C412 C411 C416 C415 -2.3(9) . . . . ?
P4 C411 C416 C415 170.4(5) . . . . ?
P3 C331 C431 P4 -45.5(4) . . . . ?
C411 P4 C431 C331 -106.7(4) . . . . ?
C421 P4 C431 C331 146.9(4) . . . . ?
Ru1 P4 C431 C331 26.1(4) . . . . ?
C331 P3 C311 C312 155.5(5) . . . . ?
C321 P3 C311 C312 53.7(5) . . . . ?
Ru1 P3 C311 C312 -79.7(5) . . . . ?
C331 P3 C311 C316 -19.6(6) . . . . ?
C321 P3 C311 C316 -121.4(5) . . . . ?
Ru1 P3 C311 C316 105.2(5) . . . . ?
C422 C421 C426 C425 0.5(9) . . . . ?
P4 C421 C426 C425 -173.0(5) . . . . ?
C226 C221 C222 C223 1.4(9) . . . . ?
P2 C221 C222 C223 175.7(5) . . . . ?
C2 N1 C8 C13 -160.4(8) . . . . ?
C2 N1 C8 C9 22.2(12) . . . . ?
C416 C411 C412 C413 1.7(8) . . . . ?
P4 C411 C412 C413 -170.6(5) . . . . ?
C426 C421 C422 C423 0.4(9) . . . . ?
P4 C421 C422 C423 173.8(5) . . . . ?
C121 C122 C123 C124 0.5(9) . . . . ?
C112 C111 C116 C115 -1.1(10) . . . . ?
P1 C111 C116 C115 179.5(6) . . . . ?
C321 C322 C323 C324 0.4(11) . . . . ?
C111 C112 C113 C114 -2.1(10) . . . . ?
C221 C222 C223 C224 -0.6(11) . . . . ?
C216 C211 C212 C213 1.0(10) . . . . ?
P2 C211 C212 C213 -179.5(5) . . . . ?
C322 C321 C326 C325 1.8(10) . . . . ?
P3 C321 C326 C325 177.1(6) . . . . ?
C421 C426 C425 C424 -1.1(10) . . . . ?
C1 C6 C5 C4 -0.7(12) . . . . ?
C411 C416 C415 C414 0.6(10) . . . . ?
C416 C415 C414 C413 1.9(11) . . . . ?
C122 C123 C124 C125 -1.1(11) . . . . ?
C126 C125 C124 C123 0.9(12) . . . . ?
C13 C8 C9 C10 1.5(12) . . . . ?
N1 C8 C9 C10 178.8(7) . . . . ?
C122 C121 C126 C125 -0.7(9) . . . . ?
P1 C121 C126 C125 175.5(5) . . . . ?
C124 C125 C126 C121 0.1(11) . . . . ?
C316 C311 C312 C313 -0.9(11) . . . . ?
P3 C311 C312 C313 -176.2(6) . . . . ?
C426 C425 C424 C423 0.8(12) . . . . ?
C111 C116 C115 C114 -0.1(13) . . . . ?
C211 P2 C231 C131 -109.9(8) . . . . ?
C221 P2 C231 C131 144.0(8) . . . . ?
Ru1 P2 C231 C131 21.1(9) . . . . ?
N1 C2 C3 C4 -179.1(8) . . . . ?
C1 C2 C3 C4 2.6(12) . . . . ?
C312 C311 C316 C315 2.4(10) . . . . ?
P3 C311 C316 C315 177.5(6) . . . . ?
C415 C414 C413 C412 -2.6(11) . . . . ?
C411 C412 C413 C414 0.8(10) . . . . ?
C322 C323 C324 C325 0.1(12) . . . . ?
C116 C115 C114 C113 0.2(13) . . . . ?
C112 C113 C114 C115 0.9(11) . . . . ?
C8 C9 C10 C11 -1.5(13) . . . . ?
C425 C424 C423 C422 0.1(12) . . . . ?
C421 C422 C423 C424 -0.7(11) . . . . ?
C323 C324 C325 C326 0.3(13) . . . . ?
C321 C326 C325 C324 -1.3(12) . . . . ?
C222 C223 C224 C225 0.4(14) . . . . ?
C222 C221 C226 C225 -2.0(12) . . . . ?
P2 C221 C226 C225 -176.2(8) . . . . ?
C311 C316 C315 C314 -4.4(14) . . . . ?
C212 C211 C216 C215 -0.8(11) . . . . ?
P2 C211 C216 C215 179.7(7) . . . . ?
C9 C8 C13 C12 0.3(14) . . . . ?
N1 C8 C13 C12 -177.2(9) . . . . ?
C2 C3 C4 C5 -1.7(14) . . . . ?
C6 C5 C4 C3 0.7(14) . . . . ?
C215 C214 C213 C212 0.7(17) . . . . ?
C211 C212 C213 C214 -0.9(12) . . . . ?
C9 C10 C11 C12 -0.3(15) . . . . ?
P2 C231 C131 P1 -32.3(11) . . . . ?
C121 P1 C131 C231 161.9(8) . . . . ?
C111 P1 C131 C231 -95.5(8) . . . . ?
Ru1 P1 C131 C231 27.8(9) . . . . ?
C316 C315 C314 C313 4.9(16) . . . . ?
C213 C214 C215 C216 -1(2) . . . . ?
C211 C216 C215 C214 0.6(16) . . . . ?
C315 C314 C313 C312 -3.2(16) . . . . ?
C311 C312 C313 C314 1.2(14) . . . . ?
C10 C11 C12 C13 2.2(18) . . . . ?
C8 C13 C12 C11 -2.2(18) . . . . ?
C223 C224 C225 C226 -1.1(17) . . . . ?
C221 C226 C225 C224 1.9(17) . . . . ?

# The following lines are used to test the character set of files sent by
# network email or other means. They are not part of the CIF data set
# abcdefghijklmnopqrstuvwxyzABCDEFGHIJKLMNOPQRSTUVWXYZ0123456789
# !@#$%^&*()_+{}:"~<>?|\-=[];'`,./

# END of CIF
loop_
_publcif_info_cif.paper_type
 ?


_publcif_funding_html
;
;
