# Supplementary material for: Synthesis and Structure Elucidation of New NSAID Diphosphine Ruthenium(II) Complexes as Potential Anticancer Agents: DNA/BSA Binding and Cytotoxicity Assays
Source: ACS Omega. 2026 Apr 8;11(15):23079–89. doi: 10.1021/acsomega.5c12981 (PMC13103785; doi:10.1021/acsomega.5c12981)
Supplement: Supplementary file 3 [file ao5c12981_si_003.cif]

#\#CIF_1.1

#  CIF produced by WinGX routine CIF_UPDATE
#  Created on 2021-02-17 at 16:21:02
#  Using CIFtbx version 3.0.4  1 Sep 2006

#  Dictionary name : cif_core.dic
#  Dictionary vers : 2.4.5
#  Request file    : c:\wingx\files\archive.reqdat
#  CIF files read  : jh-pino-beme2 project

#------------------ SECTION 1. GLOBAL INFORMATION ---------------------------#

data_global

#------------------ AUDIT DETAILS -------------------------------------------#

_audit_creation_date            2021-02-17
_audit_creation_method          'WinGX routine CIF_UPDATE'
_audit_conform_dict_name        cif_core.dic
_audit_conform_dict_version     2.4.3
_audit_conform_dict_location    ftp://ftp.iucr.org/pub/cif_core.dic
_audit_update_record            ?

#------------------ AUTHOR DETAILS -------------------------------------------#

# Name and address of author for correspondence

_publ_contact_author_name       'Rodrigo, Correa'
_publ_contact_author_address
;

;
_publ_contact_author_email       ' '
_publ_contact_author_fax         ' '
_publ_contact_author_phone       ' '


# Insert blank lines between references

_publ_section_references
;
Blessing, R. H. (1995) Acta Cryst., A51, 33-38.

Blessing, R. H. (1987) Cryst. Rev. 1, 3-58.

Blessing, R. H. (1989) J. Appl. Cryst. 22, 396-397.

Bruker (2012) APEX2 (Version 2012.10-0), SAINT (version 8.27B), SADABS
(version 2012/1), BrukerAXS Inc, Madison, Wisconsin, USA.

ABSCOR: Higashi, T. (1995). ABSCOR. Rigaku Corporation, Tokyo, Japan.

CAD-4 Software: Enraf-Nonius (1989). CAD-4 Software (or CAD-4 EXPRESS).
Enraf-Nonius, Delft, The Netherlands.

Cambridge Structural Database: Allen, F. R. (2002). Acta Cryst. B58, 380-388.

CAMERON: Watkin, D. J., Prout, C. K. & Pearce, L. J. (1996). CAMERON.
Chemical Crystallography Laboratory, Oxford, England.

CrysAlis CCD, CrysAlis RED and associated programs: Oxford Diffraction (2006).
Program name(s). Oxford Diffraction Ltd, Abingdon, England.

CRYSTALS: Betteridge, P. W., Carruthers, J. R., Cooper, R. I., Prout, K. &
Watkin, D. J. (2003). J. Appl. Cryst. 36, 1487.

COLLECT: Nonius (1998). COLLECT. Nonius BV, Delft, The Netherlands.

DENZO/SCALEPACK:  Otwinowski, Z. & Minor, W. (1997). Methods in Enzymology,
Vol. 276, Macromolecular Crystallography, Part A, edited by C. W. Carter Jr
& R. M. Sweet, pp. 307-326. New York: Academic Press.

DIAMOND: Brandenburg, K.(2006). DIAMOND. Crystal Impact GbR, Bonn, Germany.

DIF4 and REDU4: Stoe & Cie (1991). Program name(s). Stoe & Cie, Darmstadt,
Germany.

DIFABS: Walker, N. &  Stuart, D. (1983). Acta Cryst., A39, 158 - 166.

DIRAX: Duisenberg, A. J. M. (1992). J. Appl. Cryst. 25, 92-96.

DIRDIF-2008: Beurskens, P.T., Beurskens, G., de Gelder, R., Garci\'ia-Granda,
S., Gould, R.O. & Smits, J.M.M. (2008) The DIRDIF-2008 program
system, Crystallography Laboratory, Radboud University  Nijmegen,
The Netherlands.

EDMA: Palatinus, L., Prathapa, S. J. & van Smaalen, S. (2012) J. Appl. Cryst.
45, 575-580.

enCIFer: Allen, F. H., Johnson, O., Shields, G. P., Smith, B. R. & Towler,
M. (2004). J. Appl. Cryst. 37, 335-338.

EVALCCD: Duisenberg, A. J. M., Kroon-Batenburg, L. M. J. & Schreurs,
A. M. M. (2003). J. Appl. Cryst. 36, 220-229.

JANA2000: Petricek, V. & Dusek, M. (2000). JANA2000. Institute of Physics,
Czech Academy of Sciences, Prague, Czech Republic.

MERCURY: Macrae, C. F., Bruno, I. J., Chisholm, J. A., Edgington,
P. R., McCabe, P., Pidcock, E., Rodriguez-Monge, L., Taylor, R.,
van de Streek, J. & Wood, P. A. (2008). J. Appl. Cryst. 41, 466-470.

MOGUL: Bruno, I. J., Cole, J. C., Kessler, M., Luo, J., Motherwell,
W. D. S., Purkis, L. H., Smith, B. R., Taylor, R., Cooper, R. I., Harris,
S. E. & Orpen, A. G. (2004). J. Chem. Inf. Comput. Sci. 44, 2133-2144.

ORTEPII: Johnson, C. K. (1976). ORTEPII. Report ORNL-5138. Oak Ridge
National Laboratory, Tennessee, USA.

ORTEPIII:  Burnett, M. N. & Johnson, C. K. (1996). ORTEPIII.
Report ORNL-6895. Oak Ridge National Laboratory, Tennessee, USA.

ORTEP-3: Farrugia, L. J. (2012). J. Appl. Cryst. 45, 849-854.

PARST: Nardelli, M. (1995). J. Appl. Cryst. 28, 659.

PLATON: Spek, A. L. (2009). Acta. Cryst. D65, 148-155.

PROCESS: Rigaku (1996). PROCESS. Rigaku Corporation, Tokyo, Japan.

PROCESS-AUTO: Rigaku (1998). PROCESS-AUTO. Rigaku Corporation, Tokyo, Japan.

PublCIF: Westrip, S. P. (2010). J. Appl. Cryst. 43, 920-925.

SCHAKAL: Keller, E. (1999) University of Freiburg, Germany.

SHELX: Sheldrick, G. M. (2015). Acta Cryst. C71, 3-8.

SHELXD: Schneider, T. R. & Sheldrick, G. M. (2002) Acta Cryst. D58, 1772-1779.

SHELXT: Sheldrick, G. M. (2015). Acta Cryst. A71, 3-8.

SIR92: Altomare, A., Cascarano, G., Giacovazzo, C., Guagliardi, A., Burla,
M. C., Polidori, G. & Camalli, M. (1994). J. Appl. Cryst. 27, 435.

SIR97: Altomare, A., Burla, M. C., Camalli, M., Cascarano, G. L.,
Giacovazzo, C., Guagliardi, A., Moliterni, A. G. G., Polidori, G. &
Spagna, R. (1999). J. Appl. Cryst. 32, 115-119.

SIR2002: Burla, M. C., Camalli, M., Carrozzini, B., Cascarano, G. L.,
Giacovazzo, C., Polidori, G. & Spagna, R. (2003). J. Appl. Cryst. 36, 1103.

SIR2004: Burla, M. C., Caliandro, R., Camalli, M., Carrozzini, B.,
Cascarano, G. L., De Caro, L., Giacovazzo, C., Polidori, G. & Spagna, R.
(2005). J. Appl. Cryst. 38, 381-388.

SIR2008 & IL MILIONE: Burla, M. C., Caliandro, R., Camalli, M., Carrozzini, B.,
Cascarano, G. L., De Caro, L., Giacovazzo, C., Polidori, G., Siliqi, D.,
& Spagna, R. (2007). J. Appl. Cryst. 40, 609-613.

SIR2011: Burla, M. C., Caliandro, R., Camalli, M., Carrozzini, B.,
Cascarano, G. L., Giacovazzo, C., Mallamo, M., Mazzone, A., Polidori, G.
& Spagna, R. (2012). J. Appl. Cryst. 45, 357-361.

SUPERFLIP: Palatinus, L. & Chapuis, G. (2007) J. Appl. Cryst. 40, 786-790.

TEXSAN: Molecular Structure Corporation & Rigaku (2000). TEXSAN. MSC,
The Woodlands, Texas, USA, and Rigaku Corporation, Tokyo, Japan.

WinGX: Farrugia, L. J. (2012). J. Appl. Cryst. 45, 849-854.

X-AREA, X-RED, X-RED32, X-SHAPE:  Stoe & Cie (2002). Program name(s).
Stoe & Cie GmbH, Darmstadt, Germany.

XCAD4: Harms, K. & Wocadlo, S. (1995). XCAD4. University of Marburg, Germany.

XSCANS: Siemens (1994). XSCANS. Siemens Analytical X-ray Instruments Inc.,
Madison, Wisconsin, USA.

;

#------------------  SECTION 2. COMPOUND(S) DETAILS -------------------------#

data_shelx

_audit_creation_date                    2021-02-17T16:21:02-00:00
_audit_creation_method                  'WinGX routine CIF_UPDATE'
_audit_conform_dict_name                cif_core.dic
_audit_conform_dict_version             2.4.5
_audit_conform_dict_location            ftp://ftp.iucr.org/pub/cif_core.dic
_publ_requested_category                FM

#----------------------------------------------------------------------------#
#                   CHEMICAL INFORMATION                                     #
#----------------------------------------------------------------------------#

_chemical_formula_sum                   'C67 H62 F6 N O2 P5 Ru'
_chemical_formula_weight                1283.09
_chemical_absolute_configuration        ad

#----------------------------------------------------------------------------#
#                   UNIT CELL INFORMATION                                    #
#----------------------------------------------------------------------------#

_symmetry_cell_setting                  monoclinic
_symmetry_space_group_name_H-M          'C c'
_symmetry_space_group_name_Hall         'C -2yc'
_symmetry_Int_Tables_number             9
loop_
    _symmetry_equiv_pos_as_xyz
'x, y, z'
'x, -y, z+1/2'
'x+1/2, y+1/2, z'
'x+1/2, -y+1/2, z+1/2'

_cell_length_a                          19.6292(15)
_cell_length_b                          15.9250(11)
_cell_length_c                          19.2447(16)
_cell_angle_alpha                       90
_cell_angle_beta                        105.090(8)
_cell_angle_gamma                       90
_cell_volume                            5808.4(8)
_cell_formula_units_Z                   4
_cell_measurement_temperature           293(2)
_cell_measurement_reflns_used           11405
_cell_measurement_theta_min             2.5
_cell_measurement_theta_max             26.0
_cell_measurement_wavelength            0.71073

#----------------------------------------------------------------------------#
#                   CRYSTAL INFORMATION                                      #
#----------------------------------------------------------------------------#
_exptl_crystal_description        Prism
_exptl_crystal_colour             orange
_exptl_crystal_size_max                 0.24
_exptl_crystal_size_mid                 0.148
_exptl_crystal_size_min                 0.101
_exptl_crystal_density_diffrn           1.467
_exptl_crystal_density_method           'not measured'
_exptl_crystal_F_000                    2640
_exptl_crystal_density_meas       ?

#----------------------------------------------------------------------------#
#                   ABSORPTION CORRECTION                                    #
#----------------------------------------------------------------------------#

_exptl_absorpt_coefficient_mu           0.475
_exptl_absorpt_correction_type          none
_shelx_estimated_absorpt_T_min          0.895
_shelx_estimated_absorpt_T_max          0.954

#----------------------------------------------------------------------------#
#                   DATA COLLECTION                                          #
#----------------------------------------------------------------------------#
_diffrn_measurement_device       'two-circle diffractometer'
_diffrn_measurement_device_type  'XtaLAB Mini (ROW)'
_diffrn_measurement_method       '\w scans'
_diffrn_orient_matrix_type       
'CrysAlisPro convention (1999,Acta A55,543-557)'
_diffrn_orient_matrix_UB_11      -0.0121513000
_diffrn_orient_matrix_UB_12      -0.0056291000
_diffrn_orient_matrix_UB_13      0.0220187000
_diffrn_orient_matrix_UB_21      0.0333109000
_diffrn_orient_matrix_UB_22      -0.0229508000
_diffrn_orient_matrix_UB_23      0.0031956000
_diffrn_orient_matrix_UB_31      0.0357314000
_diffrn_orient_matrix_UB_32      0.0194374000
_diffrn_orient_matrix_UB_33      0.0101321000
_diffrn_radiation_monochromator  graphite
_diffrn_source                   'fine-focus sealed X-ray tube'
_diffrn_source_type              'Rigaku (Mo) X-ray Source'
_diffrn_ambient_temperature       293(2)
_diffrn_radiation_wavelength      0.71073
_diffrn_radiation_type            MoK\a
_diffrn_radiation_probe                 x-ray
_diffrn_standards_number                0
_diffrn_standards_interval_time         0
_diffrn_standards_interval_count        0
_diffrn_standards_decay_%               0
_diffrn_reflns_av_R_equivalents         0.0498
_diffrn_reflns_av_unetI/netI            0.0353
_diffrn_reflns_number                   58152
_diffrn_reflns_limit_h_min              -24
_diffrn_reflns_limit_h_max              24
_diffrn_reflns_limit_k_min              -19
_diffrn_reflns_limit_k_max              19
_diffrn_reflns_limit_l_min              -23
_diffrn_reflns_limit_l_max              23
_diffrn_reflns_theta_min                2.524
_diffrn_reflns_theta_max                25.999
_diffrn_reflns_theta_full               25.242
_diffrn_measured_fraction_theta_full
                                        0.999
_diffrn_measured_fraction_theta_max
                                        0.999
_diffrn_reflns_Laue_measured_fraction_full
                                        0.999
_diffrn_reflns_Laue_measured_fraction_max
                                        0.999
_diffrn_reflns_point_group_measured_fraction_full
                                        0.999
_diffrn_reflns_point_group_measured_fraction_max
                                        0.999
_reflns_Friedel_fraction_full           0.998
_reflns_Friedel_fraction_max            0.998
_reflns_Friedel_coverage                0.998
_reflns_number_total                    11405
_reflns_number_gt                       9522
_reflns_threshold_expression            'I > 2\s(I)'

#----------------------------------------------------------------------------#
#                   COMPUTER PROGRAMS USED                                   #
#----------------------------------------------------------------------------#

_computing_structure_solution           'SHELXT 2014/5 (Sheldrick, 2014)'
_computing_structure_refinement         'SHELXL-2018/3 (Sheldrick, 2018)'
_computing_molecular_graphics           'Ortep for Windows (Farrugia, 2012)'
_computing_publication_material
                                   'WinGX publication routines (Farrugia, 2012)'

#----------------------------------------------------------------------------#
#                   STRUCTURE SOLUTION                                       #
#----------------------------------------------------------------------------#

_atom_sites_solution_hydrogens          geom

#----------------------------------------------------------------------------#
#                   REFINEMENT INFORMATION                                   #
#----------------------------------------------------------------------------#

_shelx_SHELXL_version_number            2018/3
_refine_special_details
;
 Refined as a 2-component inversion twin.
;
_refine_ls_structure_factor_coef        Fsqd
_refine_ls_matrix_type                  full
_refine_ls_weighting_scheme             calc
_refine_ls_weighting_details
              'w=1/[\s^2^(Fo^2^)+(0.0372P)^2^+4.6626P] where P=(Fo^2^+2Fc^2^)/3'
_refine_ls_hydrogen_treatment           constr
_refine_ls_extinction_method            none
_refine_ls_number_reflns                11405
_refine_ls_number_parameters            741
_refine_ls_number_restraints            2
_refine_ls_number_constraints           0
_refine_ls_R_factor_all                 0.0506
_refine_ls_R_factor_gt                  0.0358
_refine_ls_wR_factor_ref                0.0901
_refine_ls_wR_factor_gt                 0.0807
_refine_ls_goodness_of_fit_ref          1.095
_refine_ls_restrained_S_all             1.094
_refine_ls_shift/su_max                 0.001
_refine_ls_shift/su_mean                0
_refine_ls_abs_structure_details
;
 Refined as an inversion twin.
;
_refine_ls_abs_structure_Flack          0.94(4)
_refine_diff_density_max                0.46
_refine_diff_density_min                -0.334
_refine_diff_density_rms                0.051

#----------------------------------------------------------------------------#
#                   CONSTRAINTS AND RESTRAINTS                               #
#----------------------------------------------------------------------------#


#----------------------------------------------------------------------------#
#                   ATOMIC TYPES, COORDINATES AND THERMAL PARAMETERS         #
#----------------------------------------------------------------------------#

loop_
    _atom_type_symbol
    _atom_type_description
    _atom_type_scat_dispersion_real
    _atom_type_scat_dispersion_imag
    _atom_type_scat_source
C C 0.0033 0.0016 'International Tables Vol C Tables 4.2.6.8 and 6.1.1.4'
H H 0 0 'International Tables Vol C Tables 4.2.6.8 and 6.1.1.4'
F F 0.0171 0.0103 'International Tables Vol C Tables 4.2.6.8 and 6.1.1.4'
N N 0.0061 0.0033 'International Tables Vol C Tables 4.2.6.8 and 6.1.1.4'
O O 0.0106 0.006 'International Tables Vol C Tables 4.2.6.8 and 6.1.1.4'
P P 0.1023 0.0942 'International Tables Vol C Tables 4.2.6.8 and 6.1.1.4'
Ru Ru -1.2594 0.8363 'International Tables Vol C Tables 4.2.6.8 and 6.1.1.4'

loop_
    _atom_site_label
    _atom_site_type_symbol
    _atom_site_fract_x
    _atom_site_fract_y
    _atom_site_fract_z
    _atom_site_U_iso_or_equiv
    _atom_site_adp_type
    _atom_site_occupancy
    _atom_site_site_symmetry_order
    _atom_site_calc_flag
    _atom_site_refinement_flags_posn
    _atom_site_refinement_flags_adp
    _atom_site_refinement_flags_occupancy
    _atom_site_disorder_assembly
    _atom_site_disorder_group
N1 N -0.0821(3) 0.7286(4) -0.0768(4) 0.0711(19) Uani 1 1 d . . . A 1
H1 H -0.085708 0.676283 -0.067409 0.085 Uiso 1 1 calc R U . A 1
O1 O 0.0668(3) 0.5995(4) 0.0840(3) 0.0353(15) Uani 1 1 d . . . A 1
O2 O -0.0240(3) 0.5921(4) -0.0095(4) 0.0421(18) Uani 1 1 d . . . A 1
P1 P -0.02489(12) 0.37481(16) -0.04130(13) 0.0340(6) Uani 1 1 d . . . A 1
P2 P 0.10800(13) 0.48926(18) -0.02921(13) 0.0346(6) Uani 1 1 d . . . A 1
P3 P 0.07525(12) 0.37502(16) 0.12435(13) 0.0348(6) Uani 1 1 d . . . A 1
P4 P -0.05670(12) 0.49037(19) 0.11370(13) 0.0351(6) Uani 1 1 d . . . A 1
Ru1 Ru 0.02478(6) 0.47687(2) 0.04119(6) 0.03003(10) Uani 1 1 d . . . A 1
C1 C 0.0157(5) 0.7299(4) 0.0300(6) 0.042(2) Uani 1 1 d . . . A 1
C2 C -0.0310(4) 0.7720(6) -0.0264(5) 0.050(2) Uani 1 1 d . . . A 1
C3 C -0.0267(6) 0.8593(7) -0.0279(7) 0.072(3) Uani 1 1 d . . . A 1
H3 H -0.055495 0.888482 -0.066412 0.086 Uiso 1 1 calc R U . A 1
C4 C 0.0177(7) 0.9023(4) 0.0246(6) 0.066(4) Uani 1 1 d . . . A 1
H4 H 0.017353 0.960667 0.022401 0.08 Uiso 1 1 calc R U . A 1
C5 C 0.0645(7) 0.8629(7) 0.0823(7) 0.070(3) Uani 1 1 d . . . A 1
H5 H 0.095242 0.893003 0.118696 0.084 Uiso 1 1 calc R U . A 1
C6 C 0.0622(5) 0.7758(7) 0.0822(5) 0.059(3) Uani 1 1 d . . . A 1
H6 H 0.09356 0.747057 0.119123 0.071 Uiso 1 1 calc R U . A 1
C7 C 0.0212(8) 0.6379(3) 0.0367(8) 0.0391(14) Uani 1 1 d . . . A 1
C8 C -0.1291(4) 0.7567(5) -0.1411(4) 0.0596(19) Uani 1 1 d . . . A 1
C9 C -0.1995(5) 0.7317(6) -0.1552(5) 0.058(2) Uani 1 1 d . . . A 1
C10 C -0.2450(5) 0.7543(7) -0.2215(6) 0.084(3) Uani 1 1 d . . . A 1
C11 C -0.2201(8) 0.7999(7) -0.2709(7) 0.105(4) Uani 1 1 d . . . A 1
H11 H -0.250564 0.813365 -0.315235 0.126 Uiso 1 1 calc R U . A 1
C12 C -0.1510(7) 0.8257(6) -0.2554(5) 0.101(3) Uani 1 1 d . . . A 1
H12 H -0.134737 0.856499 -0.288889 0.121 Uiso 1 1 calc R U . A 1
C13 C -0.1065(5) 0.8055(6) -0.1902(5) 0.080(3) Uani 1 1 d . . . A 1
H13 H -0.060253 0.82498 -0.17874 0.096 Uiso 1 1 calc R U . A 1
C14 C -0.2250(4) 0.6815(5) -0.1002(5) 0.068(2) Uani 1 1 d . . . A 1
H14A H -0.274422 0.6698 -0.118513 0.102 Uiso 1 1 calc R U . A 1
H14B H -0.199294 0.62971 -0.09074 0.102 Uiso 1 1 calc R U . A 1
H14C H -0.217555 0.713259 -0.056444 0.102 Uiso 1 1 calc R U . A 1
C15 C -0.3232(6) 0.7332(11) -0.2322(9) 0.166(8) Uani 1 1 d . . . A 1
H15A H -0.328994 0.70128 -0.19177 0.249 Uiso 1 1 calc R U . A 1
H15B H -0.349923 0.784287 -0.235965 0.249 Uiso 1 1 calc R U . A 1
H15C H -0.339712 0.700919 -0.275389 0.249 Uiso 1 1 calc R U . A 1
C111 C -0.1029(5) 0.4087(7) -0.1117(5) 0.037(2) Uani 1 1 d . . . A 1
C112 C -0.1579(7) 0.3526(9) -0.1424(7) 0.068(3) Uani 1 1 d . . . A 1
H112 H -0.155885 0.297203 -0.126591 0.082 Uiso 1 1 calc R U . A 1
C113 C -0.2145(7) 0.3797(10) -0.1957(8) 0.081(4) Uani 1 1 d . . . A 1
H113 H -0.252581 0.343839 -0.212952 0.097 Uiso 1 1 calc R U . A 1
C114 C -0.2158(8) 0.4589(10) -0.2238(7) 0.074(4) Uani 1 1 d . . . A 1
H114 H -0.252217 0.47469 -0.26307 0.089 Uiso 1 1 calc R U . A 1
C115 C -0.1628(6) 0.5151(8) -0.1938(6) 0.051(3) Uani 1 1 d . . . A 1
H115 H -0.165199 0.570569 -0.209445 0.062 Uiso 1 1 calc R U . A 1
C116 C -0.1064(6) 0.4872(7) -0.1401(6) 0.044(3) Uani 1 1 d . . . A 1
H116 H -0.068945 0.523752 -0.122526 0.053 Uiso 1 1 calc R U . A 1
C121 C -0.0521(5) 0.2692(6) -0.0211(5) 0.037(2) Uani 1 1 d . . . A 1
C122 C -0.0968(6) 0.2584(7) 0.0219(6) 0.051(3) Uani 1 1 d . . . A 1
H122 H -0.111175 0.305732 0.042632 0.062 Uiso 1 1 calc R U . A 1
C123 C -0.1216(7) 0.1820(8) 0.0363(6) 0.061(3) Uani 1 1 d . . . A 1
H123 H -0.151322 0.17709 0.066644 0.073 Uiso 1 1 calc R U . A 1
C124 C -0.1010(7) 0.1121(8) 0.0044(8) 0.068(4) Uani 1 1 d . . . A 1
H124 H -0.118167 0.059624 0.012511 0.082 Uiso 1 1 calc R U . A 1
C125 C -0.0566(8) 0.1182(8) -0.0383(7) 0.072(4) Uani 1 1 d . . . A 1
H125 H -0.042961 0.07067 -0.059262 0.087 Uiso 1 1 calc R U . A 1
C126 C -0.0316(7) 0.1976(7) -0.0505(6) 0.054(3) Uani 1 1 d . . . A 1
H126 H -0.000334 0.202178 -0.07917 0.064 Uiso 1 1 calc R U . A 1
C131 C 0.0378(5) 0.3508(6) -0.0958(5) 0.043(3) Uani 1 1 d . . . A 1
H13A H 0.073388 0.311892 -0.069676 0.051 Uiso 1 1 calc R U . A 1
H13B H 0.012742 0.324123 -0.140452 0.051 Uiso 1 1 calc R U . A 1
C211 C 0.1211(6) 0.5940(7) -0.0629(6) 0.042(3) Uani 1 1 d . . . A 1
C212 C 0.1856(7) 0.6357(7) -0.0404(7) 0.063(3) Uani 1 1 d . . . A 1
H212 H 0.223806 0.609192 -0.009347 0.075 Uiso 1 1 calc R U . A 1
C213 C 0.1931(8) 0.7161(8) -0.0641(9) 0.089(5) Uani 1 1 d . . . A 1
H213 H 0.235655 0.74415 -0.046757 0.107 Uiso 1 1 calc R U . A 1
C214 C 0.1395(7) 0.7550(8) -0.1121(7) 0.064(3) Uani 1 1 d . . . A 1
H214 H 0.146059 0.808078 -0.129411 0.077 Uiso 1 1 calc R U . A 1
C215 C 0.0772(7) 0.7165(8) -0.1345(6) 0.057(3) Uani 1 1 d . . . A 1
H215 H 0.039598 0.743546 -0.165896 0.068 Uiso 1 1 calc R U . A 1
C216 C 0.0689(6) 0.6359(8) -0.1106(6) 0.048(3) Uani 1 1 d . . . A 1
H216 H 0.025659 0.609324 -0.127964 0.058 Uiso 1 1 calc R U . A 1
C221 C 0.1990(5) 0.4537(7) 0.0095(6) 0.043(3) Uani 1 1 d . . . A 1
C222 C 0.2312(6) 0.4811(7) 0.0762(6) 0.050(3) Uani 1 1 d . . . A 1
H222 H 0.205861 0.513783 0.100843 0.06 Uiso 1 1 calc R U . A 1
C223 C 0.2997(7) 0.4623(9) 0.1086(8) 0.067(4) Uani 1 1 d . . . A 1
H223 H 0.321369 0.482633 0.154353 0.081 Uiso 1 1 calc R U . A 1
C224 C 0.3364(6) 0.4125(9) 0.0724(8) 0.071(4) Uani 1 1 d . . . A 1
H224 H 0.382889 0.39787 0.09425 0.085 Uiso 1 1 calc R U . A 1
C225 C 0.3049(7) 0.3844(8) 0.0047(9) 0.073(4) Uani 1 1 d . . . A 1
H225 H 0.329777 0.350891 -0.019704 0.087 Uiso 1 1 calc R U . A 1
C226 C 0.2369(6) 0.4059(7) -0.0267(7) 0.053(3) Uani 1 1 d . . . A 1
H226 H 0.215709 0.388062 -0.073318 0.064 Uiso 1 1 calc R U . A 1
C231 C 0.0730(6) 0.4302(7) -0.1122(6) 0.044(3) Uani 1 1 d . . . A 1
H23A H 0.039091 0.464351 -0.146189 0.053 Uiso 1 1 calc R U . A 1
H23B H 0.111071 0.416003 -0.133672 0.053 Uiso 1 1 calc R U . A 1
C311 C 0.1522(6) 0.4055(7) 0.1971(5) 0.044(3) Uani 1 1 d . . . A 1
C312 C 0.2032(7) 0.3510(8) 0.2301(7) 0.073(4) Uani 1 1 d . . . A 1
H312 H 0.201305 0.295847 0.213717 0.087 Uiso 1 1 calc R U . A 1
C313 C 0.2583(8) 0.3754(10) 0.2878(8) 0.095(5) Uani 1 1 d . . . A 1
H313 H 0.289846 0.3354 0.312688 0.114 Uiso 1 1 calc R U . A 1
C314 C 0.2665(8) 0.4577(10) 0.3082(8) 0.080(4) Uani 1 1 d . . . A 1
H314 H 0.306464 0.475417 0.342717 0.096 Uiso 1 1 calc R U . A 1
C315 C 0.2149(7) 0.5131(9) 0.2769(7) 0.065(4) Uani 1 1 d . . . A 1
H315 H 0.21676 0.567607 0.294751 0.078 Uiso 1 1 calc R U . A 1
C316 C 0.1597(6) 0.4901(8) 0.2190(6) 0.048(3) Uani 1 1 d . . . A 1
H316 H 0.127798 0.530196 0.194821 0.058 Uiso 1 1 calc R U . A 1
C321 C 0.1001(6) 0.2690(7) 0.1041(6) 0.043(3) Uani 1 1 d . . . A 1
C322 C 0.1489(6) 0.2617(7) 0.0626(6) 0.050(3) Uani 1 1 d . . . A 1
H322 H 0.166616 0.308607 0.044408 0.06 Uiso 1 1 calc R U . A 1
C323 C 0.1698(7) 0.1796(9) 0.0501(7) 0.072(4) Uani 1 1 d . . . A 1
H323 H 0.202459 0.173264 0.023048 0.087 Uiso 1 1 calc R U . A 1
C324 C 0.1451(8) 0.1093(9) 0.0749(9) 0.078(4) Uani 1 1 d . . . A 1
H324 H 0.157939 0.055896 0.063341 0.094 Uiso 1 1 calc R U . A 1
C325 C 0.0999(7) 0.1210(7) 0.1185(7) 0.067(4) Uani 1 1 d . . . A 1
H325 H 0.084464 0.074203 0.138946 0.08 Uiso 1 1 calc R U . A 1
C326 C 0.0771(7) 0.1981(7) 0.1325(7) 0.053(3) Uani 1 1 d . . . A 1
H326 H 0.045849 0.203106 0.161271 0.064 Uiso 1 1 calc R U . A 1
C331 C 0.0124(5) 0.3524(7) 0.1787(5) 0.043(3) Uani 1 1 d . . . A 1
H33A H -0.024349 0.315218 0.152095 0.052 Uiso 1 1 calc R U . A 1
H33B H 0.036871 0.324164 0.22282 0.052 Uiso 1 1 calc R U . A 1
C411 C -0.0699(5) 0.5967(6) 0.1469(5) 0.038(2) Uani 1 1 d . . . A 1
C412 C -0.0126(6) 0.6376(8) 0.1929(6) 0.046(3) Uani 1 1 d . . . A 1
H412 H 0.03155 0.612204 0.205818 0.055 Uiso 1 1 calc R U . A 1
C413 C -0.0226(6) 0.7161(7) 0.2187(6) 0.052(3) Uani 1 1 d . . . A 1
H413 H 0.015742 0.743541 0.248792 0.062 Uiso 1 1 calc R U . A 1
C414 C -0.0872(7) 0.7552(8) 0.2014(7) 0.070(4) Uani 1 1 d . . . A 1
H414 H -0.092794 0.808334 0.219241 0.084 Uiso 1 1 calc R U . A 1
C415 C -0.1436(7) 0.7137(8) 0.1571(8) 0.083(4) Uani 1 1 d . . . A 1
H415 H -0.18808 0.738424 0.145441 0.1 Uiso 1 1 calc R U . A 1
C416 C -0.1344(7) 0.6353(8) 0.1298(8) 0.067(4) Uani 1 1 d . . . A 1
H416 H -0.172784 0.608441 0.099267 0.081 Uiso 1 1 calc R U . A 1
C421 C -0.1467(5) 0.4565(7) 0.0778(5) 0.038(2) Uani 1 1 d . . . A 1
C422 C -0.1817(6) 0.4837(7) 0.0080(7) 0.050(3) Uani 1 1 d . . . A 1
H422 H -0.158035 0.516719 -0.017999 0.06 Uiso 1 1 calc R U . A 1
C423 C -0.2526(6) 0.4610(8) -0.0224(7) 0.059(3) Uani 1 1 d . . . A 1
H423 H -0.275643 0.479045 -0.068504 0.071 Uiso 1 1 calc R U . A 1
C424 C -0.2873(7) 0.4126(8) 0.0159(9) 0.071(4) Uani 1 1 d . . . A 1
H424 H -0.334528 0.399092 -0.003647 0.085 Uiso 1 1 calc R U . A 1
C425 C -0.2533(7) 0.3838(9) 0.0825(8) 0.070(4) Uani 1 1 d . . . A 1
H425 H -0.277337 0.349054 0.106854 0.083 Uiso 1 1 calc R U . A 1
C426 C -0.1829(6) 0.4052(7) 0.1156(7) 0.054(3) Uani 1 1 d . . . A 1
H426 H -0.160742 0.385756 0.161523 0.064 Uiso 1 1 calc R U . A 1
C431 C -0.0202(6) 0.4318(7) 0.1967(5) 0.044(3) Uani 1 1 d . . . A 1
H43A H 0.015108 0.465351 0.229667 0.052 Uiso 1 1 calc R U . A 1
H43B H -0.057354 0.418579 0.219781 0.052 Uiso 1 1 calc R U . A 1
P5 P 0.0409(2) 0.0125(3) -0.2037(3) 0.0984(14) Uani 1 1 d . . . B 1
F1 F 0.0399(9) 0.1049(7) -0.1837(9) 0.210(6) Uani 1 1 d . . . B 1
F2 F 0.0316(10) -0.0782(7) -0.2289(10) 0.226(7) Uani 1 1 d . . . B 1
F3 F 0.0726(10) -0.0083(13) -0.1328(9) 0.286(10) Uani 1 1 d . . . B 1
F4 F -0.0302(9) 0.0058(12) -0.1836(11) 0.272(10) Uani 1 1 d . . . B 1
F5 F 0.0145(12) 0.0376(10) -0.2794(6) 0.262(10) Uani 1 1 d . . . B 1
F6 F 0.1119(8) 0.0112(11) -0.2156(15) 0.277(10) Uani 1 1 d . . . B 1

loop_
    _atom_site_aniso_label
    _atom_site_aniso_U_11
    _atom_site_aniso_U_22
    _atom_site_aniso_U_33
    _atom_site_aniso_U_23
    _atom_site_aniso_U_13
    _atom_site_aniso_U_12
N1 0.053(3) 0.046(3) 0.095(5) 0.026(3) -0.017(3) -0.008(3)
O1 0.040(3) 0.039(3) 0.026(3) 0.000(2) 0.007(2) -0.006(3)
O2 0.032(3) 0.033(3) 0.056(4) 0.015(3) 0.002(3) -0.003(2)
P1 0.0358(15) 0.0305(14) 0.0361(15) -0.0015(12) 0.0101(12) -0.0021(12)
P2 0.0352(15) 0.0352(15) 0.0360(16) -0.0011(12) 0.0142(12) -0.0033(12)
P3 0.0376(15) 0.0316(15) 0.0352(15) 0.0059(12) 0.0095(12) 0.0058(12)
P4 0.0320(15) 0.0412(15) 0.0329(16) 0.0027(12) 0.0100(12) 0.0030(13)
Ru1 0.03040(17) 0.02947(18) 0.03015(17) 0.0005(4) 0.00778(12) 0.0004(4)
C1 0.034(5) 0.031(2) 0.063(6) 0.005(3) 0.017(4) -0.001(3)
C2 0.037(4) 0.035(4) 0.080(6) 0.016(4) 0.019(4) 0.004(3)
C3 0.055(5) 0.041(5) 0.124(10) 0.016(6) 0.032(6) 0.003(4)
C4 0.057(6) 0.033(3) 0.111(12) 0.006(4) 0.026(7) 0.009(4)
C5 0.076(7) 0.039(5) 0.100(8) -0.005(5) 0.032(6) -0.010(5)
C6 0.065(6) 0.045(5) 0.069(6) 0.001(4) 0.020(5) 0.003(4)
C7 0.045(3) 0.035(2) 0.043(4) -0.004(5) 0.020(3) 0.004(6)
C8 0.054(4) 0.046(4) 0.073(5) 0.014(4) 0.006(4) 0.010(3)
C9 0.060(5) 0.049(5) 0.054(5) -0.004(4) -0.002(4) 0.010(4)
C10 0.083(8) 0.072(6) 0.076(7) 0.003(6) -0.016(6) 0.003(6)
C11 0.134(12) 0.074(8) 0.083(8) 0.008(6) -0.016(8) 0.018(7)
C12 0.153(10) 0.082(7) 0.074(6) 0.027(5) 0.040(7) 0.029(7)
C13 0.068(6) 0.072(6) 0.100(7) 0.038(5) 0.021(5) 0.008(5)
C14 0.058(4) 0.065(5) 0.076(5) 0.008(4) 0.009(4) -0.002(4)
C15 0.086(9) 0.155(14) 0.193(16) 0.062(12) -0.078(10) -0.038(8)
C111 0.035(5) 0.040(6) 0.037(6) -0.005(4) 0.011(4) -0.008(4)
C112 0.064(7) 0.053(7) 0.075(8) 0.002(6) -0.005(6) -0.024(6)
C113 0.061(7) 0.084(10) 0.078(7) -0.007(7) -0.020(6) -0.019(7)
C114 0.069(10) 0.082(10) 0.056(8) 0.010(7) -0.011(7) 0.011(8)
C115 0.048(6) 0.059(7) 0.043(7) 0.012(5) 0.004(5) 0.001(6)
C116 0.051(6) 0.043(6) 0.042(6) 0.002(4) 0.016(5) -0.011(5)
C121 0.038(5) 0.031(5) 0.041(6) -0.005(5) 0.008(5) 0.004(5)
C122 0.052(7) 0.039(6) 0.064(7) -0.009(5) 0.015(5) -0.007(5)
C123 0.073(8) 0.048(7) 0.072(7) 0.003(6) 0.036(6) -0.008(6)
C124 0.081(9) 0.037(6) 0.087(9) 0.011(6) 0.024(7) -0.013(6)
C125 0.091(9) 0.034(6) 0.095(10) 0.007(6) 0.027(8) -0.009(6)
C126 0.063(7) 0.039(7) 0.061(7) -0.006(6) 0.021(6) 0.008(6)
C131 0.047(6) 0.042(6) 0.044(6) -0.010(5) 0.022(5) -0.003(5)
C211 0.039(6) 0.048(6) 0.042(6) -0.004(5) 0.017(5) 0.005(5)
C212 0.053(7) 0.039(6) 0.089(8) 0.012(6) 0.003(6) -0.008(5)
C213 0.068(8) 0.050(8) 0.140(12) 0.019(7) 0.012(8) -0.020(7)
C214 0.067(8) 0.037(6) 0.085(8) 0.014(6) 0.013(6) -0.003(6)
C215 0.080(8) 0.053(7) 0.039(6) 0.004(5) 0.017(6) 0.014(6)
C216 0.050(6) 0.056(7) 0.039(6) 0.001(5) 0.013(5) -0.012(5)
C221 0.031(5) 0.038(5) 0.061(7) 0.004(5) 0.013(5) 0.000(4)
C222 0.046(7) 0.067(8) 0.040(6) 0.009(5) 0.016(5) 0.003(6)
C223 0.057(8) 0.080(9) 0.061(8) 0.003(7) 0.010(7) -0.011(7)
C224 0.035(6) 0.081(10) 0.090(10) 0.028(8) 0.006(6) 0.009(6)
C225 0.054(8) 0.050(8) 0.126(13) 0.002(8) 0.043(9) 0.010(6)
C226 0.051(7) 0.050(6) 0.064(7) -0.009(5) 0.024(5) -0.011(5)
C231 0.041(6) 0.052(7) 0.041(6) -0.007(5) 0.015(5) -0.001(5)
C311 0.048(7) 0.044(6) 0.036(6) 0.008(5) 0.005(5) 0.000(5)
C312 0.072(8) 0.045(7) 0.076(8) 0.009(6) -0.025(7) 0.002(6)
C313 0.089(9) 0.063(8) 0.097(10) 0.004(7) -0.040(7) 0.018(7)
C314 0.065(9) 0.086(11) 0.067(9) 0.001(8) -0.024(7) 0.002(8)
C315 0.078(9) 0.060(8) 0.053(8) -0.003(6) 0.010(7) -0.003(7)
C316 0.051(6) 0.052(6) 0.036(6) 0.004(5) 0.002(5) 0.001(5)
C321 0.047(6) 0.036(6) 0.046(6) -0.002(5) 0.012(5) 0.012(5)
C322 0.057(7) 0.040(6) 0.059(7) 0.000(5) 0.026(5) 0.006(5)
C323 0.062(8) 0.071(9) 0.087(9) -0.009(8) 0.025(7) 0.028(7)
C324 0.091(10) 0.037(7) 0.109(11) -0.001(7) 0.032(9) 0.016(7)
C325 0.082(8) 0.034(6) 0.089(10) 0.020(6) 0.030(7) 0.001(6)
C326 0.061(7) 0.035(6) 0.070(8) 0.003(5) 0.027(6) 0.007(5)
C331 0.048(6) 0.043(6) 0.035(6) 0.009(5) 0.005(5) 0.002(5)
C411 0.047(6) 0.031(5) 0.040(6) -0.003(4) 0.019(5) 0.010(5)
C412 0.042(5) 0.056(7) 0.039(6) -0.009(5) 0.008(4) -0.002(5)
C413 0.058(7) 0.046(7) 0.050(6) -0.013(5) 0.014(5) 0.003(5)
C414 0.088(10) 0.045(7) 0.082(8) -0.008(6) 0.029(7) 0.007(7)
C415 0.055(7) 0.056(8) 0.129(11) -0.017(7) 0.008(7) 0.018(6)
C416 0.046(6) 0.056(8) 0.096(9) -0.014(7) 0.011(6) 0.007(6)
C421 0.045(6) 0.039(5) 0.037(5) -0.006(4) 0.021(5) 0.004(5)
C422 0.034(6) 0.049(7) 0.065(8) 0.001(5) 0.010(5) 0.007(5)
C423 0.039(6) 0.070(8) 0.063(8) -0.023(6) 0.004(6) 0.002(6)
C424 0.047(7) 0.054(8) 0.118(12) -0.024(7) 0.033(8) -0.009(6)
C425 0.055(8) 0.068(9) 0.093(10) -0.008(7) 0.032(7) -0.018(7)
C426 0.047(6) 0.053(6) 0.066(7) -0.004(5) 0.024(5) -0.012(5)
C431 0.052(6) 0.051(7) 0.033(6) 0.010(5) 0.019(5) 0.009(5)
P5 0.127(4) 0.082(3) 0.103(2) 0.0325(19) 0.060(3) 0.034(2)
F1 0.333(17) 0.090(6) 0.254(13) -0.006(7) 0.161(12) 0.023(9)
F2 0.331(17) 0.097(8) 0.322(18) -0.006(9) 0.213(15) -0.002(10)
F3 0.239(15) 0.40(3) 0.163(12) 0.076(13) -0.046(11) 0.082(15)
F4 0.230(16) 0.309(19) 0.35(2) -0.155(16) 0.200(18) -0.072(15)
F5 0.44(3) 0.249(14) 0.124(9) 0.092(9) 0.121(14) 0.104(16)
F6 0.151(10) 0.241(14) 0.49(3) -0.059(15) 0.165(14) 0.011(10)


#----------------------------------------------------------------------------#
#                   MOLECULAR GEOMETRY                                       #
#----------------------------------------------------------------------------#

_geom_special_details
;
 All esds (except the esd in the dihedral angle between two l.s. planes)
 are estimated using the full covariance matrix.  The cell esds are taken
 into account individually in the estimation of esds in distances, angles
 and torsion angles; correlations between esds in cell parameters are only
 used when they are defined by crystal symmetry.  An approximate (isotropic)
 treatment of cell esds is used for estimating esds involving l.s. planes.
;
loop_
    _geom_bond_atom_site_label_1
    _geom_bond_atom_site_label_2
    _geom_bond_distance
    _geom_bond_site_symmetry_2
    _geom_bond_publ_flag
N1 C2 1.384(11) . ?
N1 C8 1.410(9) . ?
N1 H1 0.86 . ?
O1 C7 1.256(14) . ?
O1 Ru1 2.196(7) . ?
O2 C7 1.305(14) . ?
O2 Ru1 2.179(7) . ?
P1 C121 1.837(10) . ?
P1 C111 1.842(10) . ?
P1 C131 1.852(9) . ?
P1 Ru1 2.304(3) . ?
P2 C231 1.825(11) . ?
P2 C211 1.833(11) . ?
P2 C221 1.836(11) . ?
P2 Ru1 2.386(3) . ?
P3 C321 1.827(10) . ?
P3 C311 1.838(11) . ?
P3 C331 1.849(10) . ?
P3 Ru1 2.313(3) . ?
P4 C421 1.803(11) . ?
P4 C431 1.828(10) . ?
P4 C411 1.852(9) . ?
P4 Ru1 2.390(3) . ?
Ru1 C7 2.566(5) . ?
C1 C6 1.378(13) . ?
C1 C2 1.397(12) . ?
C1 C7 1.473(7) . ?
C2 C3 1.395(14) . ?
C3 C4 1.338(15) . ?
C3 H3 0.93 . ?
C4 C5 1.394(15) . ?
C4 H4 0.93 . ?
C5 C6 1.387(15) . ?
C5 H5 0.93 . ?
C6 H6 0.93 . ?
C8 C13 1.382(11) . ?
C8 C9 1.396(12) . ?
C9 C10 1.401(13) . ?
C9 C14 1.512(12) . ?
C10 C11 1.384(17) . ?
C10 C15 1.532(16) . ?
C11 C12 1.373(16) . ?
C11 H11 0.93 . ?
C12 C13 1.368(14) . ?
C12 H12 0.93 . ?
C13 H13 0.93 . ?
C14 H14A 0.96 . ?
C14 H14B 0.96 . ?
C14 H14C 0.96 . ?
C15 H15A 0.96 . ?
C15 H15B 0.96 . ?
C15 H15C 0.96 . ?
C111 C116 1.359(15) . ?
C111 C112 1.408(15) . ?
C112 C113 1.370(18) . ?
C112 H112 0.93 . ?
C113 C114 1.37(2) . ?
C113 H113 0.93 . ?
C114 C115 1.379(18) . ?
C114 H114 0.93 . ?
C115 C116 1.377(15) . ?
C115 H115 0.93 . ?
C116 H116 0.93 . ?
C121 C122 1.365(14) . ?
C121 C126 1.379(14) . ?
C122 C123 1.365(16) . ?
C122 H122 0.93 . ?
C123 C124 1.381(17) . ?
C123 H123 0.93 . ?
C124 C125 1.347(18) . ?
C124 H124 0.93 . ?
C125 C126 1.397(17) . ?
C125 H125 0.93 . ?
C126 H126 0.93 . ?
C131 C231 1.515(14) . ?
C131 H13A 0.97 . ?
C131 H13B 0.97 . ?
C211 C216 1.359(15) . ?
C211 C212 1.394(16) . ?
C212 C213 1.378(16) . ?
C212 H212 0.93 . ?
C213 C214 1.356(18) . ?
C213 H213 0.93 . ?
C214 C215 1.334(16) . ?
C214 H214 0.93 . ?
C215 C216 1.387(16) . ?
C215 H215 0.93 . ?
C216 H216 0.93 . ?
C221 C222 1.348(16) . ?
C221 C226 1.374(15) . ?
C222 C223 1.361(16) . ?
C222 H222 0.93 . ?
C223 C224 1.376(18) . ?
C223 H223 0.93 . ?
C224 C225 1.364(19) . ?
C224 H224 0.93 . ?
C225 C226 1.358(17) . ?
C225 H225 0.93 . ?
C226 H226 0.93 . ?
C231 H23A 0.97 . ?
C231 H23B 0.97 . ?
C311 C312 1.352(16) . ?
C311 C316 1.407(17) . ?
C312 C313 1.389(17) . ?
C312 H312 0.93 . ?
C313 C314 1.37(2) . ?
C313 H313 0.93 . ?
C314 C315 1.360(18) . ?
C314 H314 0.93 . ?
C315 C316 1.388(17) . ?
C315 H315 0.93 . ?
C316 H316 0.93 . ?
C321 C326 1.381(16) . ?
C321 C322 1.403(14) . ?
C322 C323 1.410(17) . ?
C322 H322 0.93 . ?
C323 C324 1.356(19) . ?
C323 H323 0.93 . ?
C324 C325 1.383(18) . ?
C324 H324 0.93 . ?
C325 C326 1.358(17) . ?
C325 H325 0.93 . ?
C326 H326 0.93 . ?
C331 C431 1.497(14) . ?
C331 H33A 0.97 . ?
C331 H33B 0.97 . ?
C411 C416 1.370(16) . ?
C411 C412 1.397(15) . ?
C412 C413 1.378(15) . ?
C412 H412 0.93 . ?
C413 C414 1.375(16) . ?
C413 H413 0.93 . ?
C414 C415 1.378(18) . ?
C414 H414 0.93 . ?
C415 C416 1.383(17) . ?
C415 H415 0.93 . ?
C416 H416 0.93 . ?
C421 C426 1.404(14) . ?
C421 C422 1.408(16) . ?
C422 C423 1.408(15) . ?
C422 H422 0.93 . ?
C423 C424 1.367(17) . ?
C423 H423 0.93 . ?
C424 C425 1.361(19) . ?
C424 H424 0.93 . ?
C425 C426 1.404(17) . ?
C425 H425 0.93 . ?
C426 H426 0.93 . ?
C431 H43A 0.97 . ?
C431 H43B 0.97 . ?
P5 F3 1.384(15) . ?
P5 F5 1.469(12) . ?
P5 F6 1.470(13) . ?
P5 F2 1.519(13) . ?
P5 F1 1.523(12) . ?
P5 F4 1.547(15) . ?

loop_
    _geom_angle_atom_site_label_1
    _geom_angle_atom_site_label_2
    _geom_angle_atom_site_label_3
    _geom_angle
    _geom_angle_site_symmetry_1
    _geom_angle_site_symmetry_3
    _geom_angle_publ_flag
C2 N1 C8 130.2(6) . . ?
C2 N1 H1 114.9 . . ?
C8 N1 H1 114.9 . . ?
C7 O1 Ru1 91.9(5) . . ?
C7 O2 Ru1 91.4(5) . . ?
C121 P1 C111 101.1(4) . . ?
C121 P1 C131 101.7(4) . . ?
C111 P1 C131 101.1(5) . . ?
C121 P1 Ru1 126.5(3) . . ?
C111 P1 Ru1 114.9(3) . . ?
C131 P1 Ru1 108.2(3) . . ?
C231 P2 C211 102.4(5) . . ?
C231 P2 C221 107.5(5) . . ?
C211 P2 C221 102.3(5) . . ?
C231 P2 Ru1 107.3(4) . . ?
C211 P2 Ru1 117.2(3) . . ?
C221 P2 Ru1 118.8(4) . . ?
C321 P3 C311 101.2(5) . . ?
C321 P3 C331 101.2(5) . . ?
C311 P3 C331 99.0(5) . . ?
C321 P3 Ru1 126.2(4) . . ?
C311 P3 Ru1 117.5(4) . . ?
C331 P3 Ru1 107.4(3) . . ?
C421 P4 C431 107.7(5) . . ?
C421 P4 C411 101.2(5) . . ?
C431 P4 C411 102.9(5) . . ?
C421 P4 Ru1 119.1(3) . . ?
C431 P4 Ru1 107.2(3) . . ?
C411 P4 Ru1 117.3(4) . . ?
O2 Ru1 O1 59.85(16) . . ?
O2 Ru1 P1 103.1(2) . . ?
O1 Ru1 P1 159.49(17) . . ?
O2 Ru1 P3 163.7(2) . . ?
O1 Ru1 P3 108.22(18) . . ?
P1 Ru1 P3 90.59(4) . . ?
O2 Ru1 P2 87.82(19) . . ?
O1 Ru1 P2 83.90(17) . . ?
P1 Ru1 P2 84.06(10) . . ?
P3 Ru1 P2 102.57(9) . . ?
O2 Ru1 P4 84.44(19) . . ?
O1 Ru1 P4 86.79(17) . . ?
P1 Ru1 P4 103.78(9) . . ?
P3 Ru1 P4 83.70(10) . . ?
P2 Ru1 P4 170.04(4) . . ?
O2 Ru1 C7 30.6(4) . . ?
O1 Ru1 C7 29.3(4) . . ?
P1 Ru1 C7 132.8(3) . . ?
P3 Ru1 C7 136.6(3) . . ?
P2 Ru1 C7 85.1(3) . . ?
P4 Ru1 C7 85.0(3) . . ?
C6 C1 C2 119.3(6) . . ?
C6 C1 C7 116.4(10) . . ?
C2 C1 C7 124.3(9) . . ?
N1 C2 C3 121.3(9) . . ?
N1 C2 C1 121.0(7) . . ?
C3 C2 C1 117.6(9) . . ?
C4 C3 C2 121.7(11) . . ?
C4 C3 H3 119.1 . . ?
C2 C3 H3 119.1 . . ?
C3 C4 C5 122.4(7) . . ?
C3 C4 H4 118.8 . . ?
C5 C4 H4 118.8 . . ?
C6 C5 C4 115.8(11) . . ?
C6 C5 H5 122.1 . . ?
C4 C5 H5 122.1 . . ?
C1 C6 C5 123.1(10) . . ?
C1 C6 H6 118.4 . . ?
C5 C6 H6 118.4 . . ?
O1 C7 O2 116.9(4) . . ?
O1 C7 C1 124.7(11) . . ?
O2 C7 C1 118.4(11) . . ?
O1 C7 Ru1 58.8(4) . . ?
O2 C7 Ru1 58.1(3) . . ?
C1 C7 Ru1 176.5(10) . . ?
C13 C8 C9 120.3(8) . . ?
C13 C8 N1 121.7(8) . . ?
C9 C8 N1 117.9(7) . . ?
C8 C9 C10 117.9(9) . . ?
C8 C9 C14 120.5(7) . . ?
C10 C9 C14 121.6(8) . . ?
C11 C10 C9 120.3(9) . . ?
C11 C10 C15 123.0(10) . . ?
C9 C10 C15 116.4(11) . . ?
C12 C11 C10 120.9(10) . . ?
C12 C11 H11 119.5 . . ?
C10 C11 H11 119.5 . . ?
C13 C12 C11 119.2(10) . . ?
C13 C12 H12 120.4 . . ?
C11 C12 H12 120.4 . . ?
C12 C13 C8 121.2(10) . . ?
C12 C13 H13 119.4 . . ?
C8 C13 H13 119.4 . . ?
C9 C14 H14A 109.5 . . ?
C9 C14 H14B 109.5 . . ?
H14A C14 H14B 109.5 . . ?
C9 C14 H14C 109.5 . . ?
H14A C14 H14C 109.5 . . ?
H14B C14 H14C 109.5 . . ?
C10 C15 H15A 109.5 . . ?
C10 C15 H15B 109.5 . . ?
H15A C15 H15B 109.5 . . ?
C10 C15 H15C 109.5 . . ?
H15A C15 H15C 109.5 . . ?
H15B C15 H15C 109.5 . . ?
C116 C111 C112 117.5(11) . . ?
C116 C111 P1 120.7(8) . . ?
C112 C111 P1 121.5(9) . . ?
C113 C112 C111 119.8(13) . . ?
C113 C112 H112 120.1 . . ?
C111 C112 H112 120.1 . . ?
C112 C113 C114 120.9(14) . . ?
C112 C113 H113 119.6 . . ?
C114 C113 H113 119.6 . . ?
C113 C114 C115 119.9(13) . . ?
C113 C114 H114 120.1 . . ?
C115 C114 H114 120.1 . . ?
C116 C115 C114 118.4(11) . . ?
C116 C115 H115 120.8 . . ?
C114 C115 H115 120.8 . . ?
C111 C116 C115 123.1(11) . . ?
C111 C116 H116 118.5 . . ?
C115 C116 H116 118.5 . . ?
C122 C121 C126 116.5(10) . . ?
C122 C121 P1 120.8(8) . . ?
C126 C121 P1 122.6(8) . . ?
C121 C122 C123 123.7(10) . . ?
C121 C122 H122 118.2 . . ?
C123 C122 H122 118.2 . . ?
C122 C123 C124 117.8(11) . . ?
C122 C123 H123 121.1 . . ?
C124 C123 H123 121.1 . . ?
C125 C124 C123 121.6(11) . . ?
C125 C124 H124 119.2 . . ?
C123 C124 H124 119.2 . . ?
C124 C125 C126 118.6(13) . . ?
C124 C125 H125 120.7 . . ?
C126 C125 H125 120.7 . . ?
C121 C126 C125 121.8(12) . . ?
C121 C126 H126 119.1 . . ?
C125 C126 H126 119.1 . . ?
C231 C131 P1 110.6(7) . . ?
C231 C131 H13A 109.5 . . ?
P1 C131 H13A 109.5 . . ?
C231 C131 H13B 109.5 . . ?
P1 C131 H13B 109.5 . . ?
H13A C131 H13B 108.1 . . ?
C216 C211 C212 116.1(11) . . ?
C216 C211 P2 122.3(9) . . ?
C212 C211 P2 121.6(9) . . ?
C213 C212 C211 120.3(13) . . ?
C213 C212 H212 119.8 . . ?
C211 C212 H212 119.8 . . ?
C214 C213 C212 121.3(14) . . ?
C214 C213 H213 119.4 . . ?
C212 C213 H213 119.4 . . ?
C215 C214 C213 119.5(11) . . ?
C215 C214 H214 120.2 . . ?
C213 C214 H214 120.2 . . ?
C214 C215 C216 119.7(12) . . ?
C214 C215 H215 120.2 . . ?
C216 C215 H215 120.2 . . ?
C211 C216 C215 123.0(12) . . ?
C211 C216 H216 118.5 . . ?
C215 C216 H216 118.5 . . ?
C222 C221 C226 118.7(11) . . ?
C222 C221 P2 116.9(9) . . ?
C226 C221 P2 124.3(9) . . ?
C221 C222 C223 121.9(12) . . ?
C221 C222 H222 119.1 . . ?
C223 C222 H222 119.1 . . ?
C222 C223 C224 118.7(13) . . ?
C222 C223 H223 120.7 . . ?
C224 C223 H223 120.7 . . ?
C225 C224 C223 120.4(12) . . ?
C225 C224 H224 119.8 . . ?
C223 C224 H224 119.8 . . ?
C226 C225 C224 119.4(12) . . ?
C226 C225 H225 120.3 . . ?
C224 C225 H225 120.3 . . ?
C225 C226 C221 120.9(12) . . ?
C225 C226 H226 119.6 . . ?
C221 C226 H226 119.6 . . ?
C131 C231 P2 109.6(8) . . ?
C131 C231 H23A 109.7 . . ?
P2 C231 H23A 109.7 . . ?
C131 C231 H23B 109.7 . . ?
P2 C231 H23B 109.7 . . ?
H23A C231 H23B 108.2 . . ?
C312 C311 C316 117.9(11) . . ?
C312 C311 P3 123.3(9) . . ?
C316 C311 P3 118.8(8) . . ?
C311 C312 C313 121.5(13) . . ?
C311 C312 H312 119.3 . . ?
C313 C312 H312 119.3 . . ?
C314 C313 C312 120.5(14) . . ?
C314 C313 H313 119.7 . . ?
C312 C313 H313 119.7 . . ?
C315 C314 C313 118.5(14) . . ?
C315 C314 H314 120.7 . . ?
C313 C314 H314 120.7 . . ?
C314 C315 C316 121.3(13) . . ?
C314 C315 H315 119.3 . . ?
C316 C315 H315 119.3 . . ?
C315 C316 C311 119.5(11) . . ?
C315 C316 H316 120.2 . . ?
C311 C316 H316 120.2 . . ?
C326 C321 C322 120.0(10) . . ?
C326 C321 P3 122.6(8) . . ?
C322 C321 P3 117.2(8) . . ?
C321 C322 C323 116.5(11) . . ?
C321 C322 H322 121.7 . . ?
C323 C322 H322 121.7 . . ?
C324 C323 C322 124.0(12) . . ?
C324 C323 H323 118 . . ?
C322 C323 H323 118 . . ?
C323 C324 C325 116.6(12) . . ?
C323 C324 H324 121.7 . . ?
C325 C324 H324 121.7 . . ?
C326 C325 C324 122.7(11) . . ?
C326 C325 H325 118.7 . . ?
C324 C325 H325 118.7 . . ?
C325 C326 C321 120.1(11) . . ?
C325 C326 H326 119.9 . . ?
C321 C326 H326 119.9 . . ?
C431 C331 P3 110.8(7) . . ?
C431 C331 H33A 109.5 . . ?
P3 C331 H33A 109.5 . . ?
C431 C331 H33B 109.5 . . ?
P3 C331 H33B 109.5 . . ?
H33A C331 H33B 108.1 . . ?
C416 C411 C412 119.0(10) . . ?
C416 C411 P4 122.1(9) . . ?
C412 C411 P4 118.9(8) . . ?
C413 C412 C411 119.0(11) . . ?
C413 C412 H412 120.5 . . ?
C411 C412 H412 120.5 . . ?
C414 C413 C412 122.2(12) . . ?
C414 C413 H413 118.9 . . ?
C412 C413 H413 118.9 . . ?
C413 C414 C415 118.3(11) . . ?
C413 C414 H414 120.8 . . ?
C415 C414 H414 120.8 . . ?
C414 C415 C416 120.3(13) . . ?
C414 C415 H415 119.8 . . ?
C416 C415 H415 119.8 . . ?
C411 C416 C415 121.2(13) . . ?
C411 C416 H416 119.4 . . ?
C415 C416 H416 119.4 . . ?
C426 C421 C422 119.1(11) . . ?
C426 C421 P4 123.6(9) . . ?
C422 C421 P4 117.4(8) . . ?
C423 C422 C421 120.1(12) . . ?
C423 C422 H422 119.9 . . ?
C421 C422 H422 119.9 . . ?
C424 C423 C422 119.9(13) . . ?
C424 C423 H423 120.1 . . ?
C422 C423 H423 120.1 . . ?
C425 C424 C423 120.4(13) . . ?
C425 C424 H424 119.8 . . ?
C423 C424 H424 119.8 . . ?
C424 C425 C426 122.0(13) . . ?
C424 C425 H425 119 . . ?
C426 C425 H425 119 . . ?
C421 C426 C425 118.5(12) . . ?
C421 C426 H426 120.8 . . ?
C425 C426 H426 120.8 . . ?
C331 C431 P4 108.8(7) . . ?
C331 C431 H43A 109.9 . . ?
P4 C431 H43A 109.9 . . ?
C331 C431 H43B 109.9 . . ?
P4 C431 H43B 109.9 . . ?
H43A C431 H43B 108.3 . . ?
F3 P5 F5 174.0(12) . . ?
F3 P5 F6 87.1(12) . . ?
F5 P5 F6 87.3(12) . . ?
F3 P5 F2 94.2(12) . . ?
F5 P5 F2 87.8(10) . . ?
F6 P5 F2 88.7(9) . . ?
F3 P5 F1 90.7(11) . . ?
F5 P5 F1 87.9(10) . . ?
F6 P5 F1 97.4(9) . . ?
F2 P5 F1 172.4(14) . . ?
F3 P5 F4 86.5(12) . . ?
F5 P5 F4 99.2(11) . . ?
F6 P5 F4 172.8(16) . . ?
F2 P5 F4 88.5(8) . . ?
F1 P5 F4 86.0(8) . . ?

loop_
    _geom_torsion_atom_site_label_1
    _geom_torsion_atom_site_label_2
    _geom_torsion_atom_site_label_3
    _geom_torsion_atom_site_label_4
    _geom_torsion
    _geom_torsion_site_symmetry_1
    _geom_torsion_site_symmetry_2
    _geom_torsion_site_symmetry_3
    _geom_torsion_site_symmetry_4
    _geom_torsion_publ_flag
C8 N1 C2 C3 10.7(15) . . . . ?
C8 N1 C2 C1 -172.7(9) . . . . ?
C6 C1 C2 N1 -175.1(8) . . . . ?
C7 C1 C2 N1 7.6(19) . . . . ?
C6 C1 C2 C3 1.7(19) . . . . ?
C7 C1 C2 C3 -175.7(11) . . . . ?
N1 C2 C3 C4 173.2(10) . . . . ?
C1 C2 C3 C4 -3.6(19) . . . . ?
C2 C3 C4 C5 3(2) . . . . ?
C3 C4 C5 C6 0(2) . . . . ?
C2 C1 C6 C5 1(2) . . . . ?
C7 C1 C6 C5 178.6(10) . . . . ?
C4 C5 C6 C1 -1.9(19) . . . . ?
Ru1 O1 C7 O2 0.2(12) . . . . ?
Ru1 O1 C7 C1 -179.6(13) . . . . ?
Ru1 O2 C7 O1 -0.2(12) . . . . ?
Ru1 O2 C7 C1 179.6(11) . . . . ?
C6 C1 C7 O1 -3(2) . . . . ?
C2 C1 C7 O1 174.0(11) . . . . ?
C6 C1 C7 O2 176.8(10) . . . . ?
C2 C1 C7 O2 -6(2) . . . . ?
C2 N1 C8 C13 47.0(13) . . . . ?
C2 N1 C8 C9 -134.8(9) . . . . ?
C13 C8 C9 C10 3.0(12) . . . . ?
N1 C8 C9 C10 -175.3(8) . . . . ?
C13 C8 C9 C14 -177.3(8) . . . . ?
N1 C8 C9 C14 4.4(12) . . . . ?
C8 C9 C10 C11 0.0(15) . . . . ?
C14 C9 C10 C11 -179.8(10) . . . . ?
C8 C9 C10 C15 -174.3(11) . . . . ?
C14 C9 C10 C15 6.0(15) . . . . ?
C9 C10 C11 C12 -1.5(18) . . . . ?
C15 C10 C11 C12 172.3(13) . . . . ?
C10 C11 C12 C13 0.2(17) . . . . ?
C11 C12 C13 C8 2.8(15) . . . . ?
C9 C8 C13 C12 -4.5(14) . . . . ?
N1 C8 C13 C12 173.7(8) . . . . ?
C121 P1 C111 C116 176.9(9) . . . . ?
C131 P1 C111 C116 -78.7(10) . . . . ?
Ru1 P1 C111 C116 37.5(10) . . . . ?
C121 P1 C111 C112 -9.0(10) . . . . ?
C131 P1 C111 C112 95.5(10) . . . . ?
Ru1 P1 C111 C112 -148.3(9) . . . . ?
C116 C111 C112 C113 -4.3(18) . . . . ?
P1 C111 C112 C113 -178.7(11) . . . . ?
C111 C112 C113 C114 5(2) . . . . ?
C112 C113 C114 C115 -6(2) . . . . ?
C113 C114 C115 C116 6(2) . . . . ?
C112 C111 C116 C115 4.2(18) . . . . ?
P1 C111 C116 C115 178.6(8) . . . . ?
C114 C115 C116 C111 -5.1(18) . . . . ?
C111 P1 C121 C122 -79.2(9) . . . . ?
C131 P1 C121 C122 176.9(9) . . . . ?
Ru1 P1 C121 C122 53.6(10) . . . . ?
C111 P1 C121 C126 97.9(10) . . . . ?
C131 P1 C121 C126 -6.1(10) . . . . ?
Ru1 P1 C121 C126 -129.4(9) . . . . ?
C126 C121 C122 C123 -0.3(17) . . . . ?
P1 C121 C122 C123 176.9(10) . . . . ?
C121 C122 C123 C124 -1.1(19) . . . . ?
C122 C123 C124 C125 2(2) . . . . ?
C123 C124 C125 C126 0(2) . . . . ?
C122 C121 C126 C125 1.5(18) . . . . ?
P1 C121 C126 C125 -175.6(10) . . . . ?
C124 C125 C126 C121 -1(2) . . . . ?
C121 P1 C131 C231 -174.1(8) . . . . ?
C111 P1 C131 C231 82.0(8) . . . . ?
Ru1 P1 C131 C231 -39.1(8) . . . . ?
C231 P2 C211 C216 52.9(10) . . . . ?
C221 P2 C211 C216 164.1(9) . . . . ?
Ru1 P2 C211 C216 -64.2(10) . . . . ?
C231 P2 C211 C212 -127.6(10) . . . . ?
C221 P2 C211 C212 -16.3(11) . . . . ?
Ru1 P2 C211 C212 115.4(9) . . . . ?
C216 C211 C212 C213 2.6(18) . . . . ?
P2 C211 C212 C213 -177.0(11) . . . . ?
C211 C212 C213 C214 -3(2) . . . . ?
C212 C213 C214 C215 3(2) . . . . ?
C213 C214 C215 C216 -2.6(19) . . . . ?
C212 C211 C216 C215 -2.1(17) . . . . ?
P2 C211 C216 C215 177.5(9) . . . . ?
C214 C215 C216 C211 2.2(18) . . . . ?
C231 P2 C221 C222 -171.0(9) . . . . ?
C211 P2 C221 C222 81.5(9) . . . . ?
Ru1 P2 C221 C222 -49.2(10) . . . . ?
C231 P2 C221 C226 13.1(11) . . . . ?
C211 P2 C221 C226 -94.3(10) . . . . ?
Ru1 P2 C221 C226 135.0(8) . . . . ?
C226 C221 C222 C223 -0.5(18) . . . . ?
P2 C221 C222 C223 -176.5(10) . . . . ?
C221 C222 C223 C224 -1.3(19) . . . . ?
C222 C223 C224 C225 2(2) . . . . ?
C223 C224 C225 C226 0(2) . . . . ?
C224 C225 C226 C221 -1.6(19) . . . . ?
C222 C221 C226 C225 1.9(17) . . . . ?
P2 C221 C226 C225 177.7(9) . . . . ?
P1 C131 C231 P2 50.1(9) . . . . ?
C211 P2 C231 C131 -162.3(7) . . . . ?
C221 P2 C231 C131 90.4(8) . . . . ?
Ru1 P2 C231 C131 -38.4(8) . . . . ?
C321 P3 C311 C312 -10.3(12) . . . . ?
C331 P3 C311 C312 93.1(11) . . . . ?
Ru1 P3 C311 C312 -151.8(10) . . . . ?
C321 P3 C311 C316 168.2(9) . . . . ?
C331 P3 C311 C316 -88.3(10) . . . . ?
Ru1 P3 C311 C316 26.8(10) . . . . ?
C316 C311 C312 C313 5(2) . . . . ?
P3 C311 C312 C313 -176.1(12) . . . . ?
C311 C312 C313 C314 -7(3) . . . . ?
C312 C313 C314 C315 8(3) . . . . ?
C313 C314 C315 C316 -8(2) . . . . ?
C314 C315 C316 C311 7(2) . . . . ?
C312 C311 C316 C315 -5.5(18) . . . . ?
P3 C311 C316 C315 175.8(9) . . . . ?
C311 P3 C321 C326 96.8(11) . . . . ?
C331 P3 C321 C326 -4.9(11) . . . . ?
Ru1 P3 C321 C326 -126.5(9) . . . . ?
C311 P3 C321 C322 -78.0(9) . . . . ?
C331 P3 C321 C322 -179.7(9) . . . . ?
Ru1 P3 C321 C322 58.7(10) . . . . ?
C326 C321 C322 C323 2.4(17) . . . . ?
P3 C321 C322 C323 177.4(9) . . . . ?
C321 C322 C323 C324 0.6(19) . . . . ?
C322 C323 C324 C325 -4(2) . . . . ?
C323 C324 C325 C326 4(2) . . . . ?
C324 C325 C326 C321 -1(2) . . . . ?
C322 C321 C326 C325 -2.1(18) . . . . ?
P3 C321 C326 C325 -176.8(10) . . . . ?
C321 P3 C331 C431 -175.2(8) . . . . ?
C311 P3 C331 C431 81.3(8) . . . . ?
Ru1 P3 C331 C431 -41.3(8) . . . . ?
C421 P4 C411 C416 -11.6(11) . . . . ?
C431 P4 C411 C416 -122.9(10) . . . . ?
Ru1 P4 C411 C416 119.8(10) . . . . ?
C421 P4 C411 C412 166.2(9) . . . . ?
C431 P4 C411 C412 54.9(10) . . . . ?
Ru1 P4 C411 C412 -62.4(9) . . . . ?
C416 C411 C412 C413 -1.0(17) . . . . ?
P4 C411 C412 C413 -178.8(8) . . . . ?
C411 C412 C413 C414 0.8(18) . . . . ?
C412 C413 C414 C415 0(2) . . . . ?
C413 C414 C415 C416 -1(2) . . . . ?
C412 C411 C416 C415 0(2) . . . . ?
P4 C411 C416 C415 177.8(11) . . . . ?
C414 C415 C416 C411 1(2) . . . . ?
C431 P4 C421 C426 9.8(10) . . . . ?
C411 P4 C421 C426 -97.8(9) . . . . ?
Ru1 P4 C421 C426 132.0(8) . . . . ?
C431 P4 C421 C422 -170.3(8) . . . . ?
C411 P4 C421 C422 82.1(9) . . . . ?
Ru1 P4 C421 C422 -48.1(9) . . . . ?
C426 C421 C422 C423 1.4(16) . . . . ?
P4 C421 C422 C423 -178.5(8) . . . . ?
C421 C422 C423 C424 0.0(17) . . . . ?
C422 C423 C424 C425 -2.0(18) . . . . ?
C423 C424 C425 C426 3(2) . . . . ?
C422 C421 C426 C425 -0.8(16) . . . . ?
P4 C421 C426 C425 179.1(9) . . . . ?
C424 C425 C426 C421 -1.2(19) . . . . ?
P3 C331 C431 P4 52.3(9) . . . . ?
C421 P4 C431 C331 89.7(8) . . . . ?
C411 P4 C431 C331 -163.8(8) . . . . ?
Ru1 P4 C431 C331 -39.5(8) . . . . ?

_iucr_refine_instructions_details
;
TITL jh-pino-beme2 in C c
    shelx.res
    created by SHELXL-2018/3 at 16:20:10 on 17-Feb-2021
CELL  0.71073  19.6292  15.9250  19.2447   90.000  105.090   90.000
ZERR     4.00   0.0015   0.0011   0.0016    0.000    0.008    0.000
LATT  -7
SYMM    X, - Y, 1/2 + Z
SFAC  C    H    F    N    O    P    RU
UNIT  268 248 24 4 8 20 4
MERG   2
OMIT    -3.00  52.00
OMIT    -2   0   2
OMIT     0   2   0
OMIT     0   2   1
OMIT    -3  17 -10
OMIT   -13   5   5
TWIN
FMAP   2
PLAN    5
SIZE     0.101   0.148   0.240
ACTA
BOND   $H
CONF
L.S.  10
WGHT    0.037200    4.662600
BASF   0.93697
FVAR       0.13437   0.67209
PART  1
N1    4   -0.082066    0.728634   -0.076807    11.00000    0.05260    0.04552 =
         0.09512    0.02646   -0.01662   -0.00812
AFIX  43
H1    2   -0.085708    0.676283   -0.067409    11.00000   -1.20000
AFIX   0
O1    5    0.066826    0.599546    0.084034    11.00000    0.03995    0.03893 =
         0.02607    0.00034    0.00669   -0.00617
O2    5   -0.023994    0.592053   -0.009535    11.00000    0.03207    0.03286 =
         0.05598    0.01540    0.00170   -0.00335
P1    6   -0.024885    0.374809   -0.041304    11.00000    0.03580    0.03045 =
         0.03606   -0.00153    0.01009   -0.00206
P2    6    0.107995    0.489261   -0.029211    11.00000    0.03516    0.03522 =
         0.03605   -0.00113    0.01420   -0.00334
P3    6    0.075247    0.375024    0.124354    11.00000    0.03760    0.03157 =
         0.03524    0.00591    0.00950    0.00582
P4    6   -0.056703    0.490367    0.113698    11.00000    0.03201    0.04117 =
         0.03291    0.00272    0.00999    0.00297
RU1   7    0.024783    0.476874    0.041192    11.00000    0.03040    0.02947 =
         0.03015    0.00046    0.00778    0.00045
C1    1    0.015705    0.729905    0.030044    11.00000    0.03448    0.03123 =
         0.06290    0.00488    0.01720   -0.00142
C2    1   -0.031033    0.771965   -0.026405    11.00000    0.03729    0.03533 =
         0.08010    0.01645    0.01902    0.00402
C3    1   -0.026737    0.859341   -0.027926    11.00000    0.05535    0.04095 =
         0.12443    0.01565    0.03162    0.00269
AFIX  43
H3    2   -0.055495    0.888482   -0.066412    11.00000   -1.20000
AFIX   0
C4    1    0.017691    0.902324    0.024559    11.00000    0.05722    0.03310 =
         0.11140    0.00647    0.02601    0.00863
AFIX  43
H4    2    0.017353    0.960667    0.022401    11.00000   -1.20000
AFIX   0
C5    1    0.064459    0.862856    0.082346    11.00000    0.07598    0.03931 =
         0.09978   -0.00462    0.03227   -0.01036
AFIX  43
H5    2    0.095242    0.893003    0.118696    11.00000   -1.20000
AFIX   0
C6    1    0.062206    0.775807    0.082234    11.00000    0.06489    0.04457 =
         0.06910    0.00059    0.01995    0.00335
AFIX  43
H6    2    0.093560    0.747057    0.119123    11.00000   -1.20000
AFIX   0
C7    1    0.021234    0.637891    0.036731    11.00000    0.04452    0.03481 =
         0.04286   -0.00362    0.02034    0.00379
C8    1   -0.129051    0.756696   -0.141141    11.00000    0.05380    0.04608 =
         0.07291    0.01390    0.00592    0.01047
C9    1   -0.199479    0.731722   -0.155206    11.00000    0.06039    0.04923 =
         0.05434   -0.00428   -0.00167    0.00967
C10   1   -0.245019    0.754262   -0.221518    11.00000    0.08317    0.07234 =
         0.07565    0.00259   -0.01571    0.00272
C11   1   -0.220105    0.799933   -0.270925    11.00000    0.13385    0.07377 =
         0.08304    0.00770   -0.01582    0.01799
AFIX  43
H11   2   -0.250564    0.813365   -0.315235    11.00000   -1.20000
AFIX   0
C12   1   -0.151049    0.825691   -0.255441    11.00000    0.15334    0.08182 =
         0.07419    0.02662    0.03972    0.02905
AFIX  43
H12   2   -0.134737    0.856499   -0.288889    11.00000   -1.20000
AFIX   0
C13   1   -0.106510    0.805514   -0.190239    11.00000    0.06835    0.07161 =
         0.10036    0.03753    0.02069    0.00777
AFIX  43
H13   2   -0.060253    0.824980   -0.178740    11.00000   -1.20000
AFIX   0
C14   1   -0.225019    0.681542   -0.100205    11.00000    0.05776    0.06501 =
         0.07647    0.00848    0.00935   -0.00157
AFIX  33
H14A  2   -0.274422    0.669800   -0.118513    11.00000   -1.50000
H14B  2   -0.199294    0.629710   -0.090740    11.00000   -1.50000
H14C  2   -0.217555    0.713259   -0.056444    11.00000   -1.50000
AFIX   0
C15   1   -0.323208    0.733224   -0.232153    11.00000    0.08574    0.15451 =
         0.19306    0.06239   -0.07803   -0.03806
AFIX  33
H15A  2   -0.328994    0.701280   -0.191770    11.00000   -1.50000
H15B  2   -0.349923    0.784287   -0.235965    11.00000   -1.50000
H15C  2   -0.339712    0.700919   -0.275389    11.00000   -1.50000
AFIX   0
C111  1   -0.102947    0.408706   -0.111663    11.00000    0.03534    0.03979 =
         0.03661   -0.00483    0.01059   -0.00788
C112  1   -0.157948    0.352558   -0.142402    11.00000    0.06434    0.05250 =
         0.07513    0.00150   -0.00461   -0.02370
AFIX  43
H112  2   -0.155885    0.297203   -0.126591    11.00000   -1.20000
AFIX   0
C113  1   -0.214521    0.379666   -0.195667    11.00000    0.06057    0.08437 =
         0.07755   -0.00726   -0.01994   -0.01915
AFIX  43
H113  2   -0.252581    0.343839   -0.212952    11.00000   -1.20000
AFIX   0
C114  1   -0.215756    0.458886   -0.223808    11.00000    0.06905    0.08223 =
         0.05571    0.00964   -0.01140    0.01120
AFIX  43
H114  2   -0.252217    0.474690   -0.263070    11.00000   -1.20000
AFIX   0
C115  1   -0.162831    0.515133   -0.193800    11.00000    0.04775    0.05860 =
         0.04348    0.01214    0.00428    0.00119
AFIX  43
H115  2   -0.165199    0.570569   -0.209445    11.00000   -1.20000
AFIX   0
C116  1   -0.106424    0.487209   -0.140131    11.00000    0.05076    0.04257 =
         0.04193    0.00170    0.01588   -0.01120
AFIX  43
H116  2   -0.068945    0.523752   -0.122526    11.00000   -1.20000
AFIX   0
C121  1   -0.052109    0.269186   -0.021088    11.00000    0.03832    0.03098 =
         0.04061   -0.00501    0.00754    0.00361
C122  1   -0.096799    0.258392    0.021950    11.00000    0.05213    0.03877 =
         0.06363   -0.00912    0.01535   -0.00731
AFIX  43
H122  2   -0.111175    0.305732    0.042632    11.00000   -1.20000
AFIX   0
C123  1   -0.121570    0.181963    0.036326    11.00000    0.07303    0.04765 =
         0.07165    0.00297    0.03632   -0.00751
AFIX  43
H123  2   -0.151322    0.177090    0.066644    11.00000   -1.20000
AFIX   0
C124  1   -0.100993    0.112130    0.004365    11.00000    0.08144    0.03735 =
         0.08726    0.01081    0.02408   -0.01343
AFIX  43
H124  2   -0.118167    0.059624    0.012511    11.00000   -1.20000
AFIX   0
C125  1   -0.056641    0.118249   -0.038325    11.00000    0.09054    0.03386 =
         0.09462    0.00675    0.02738   -0.00887
AFIX  43
H125  2   -0.042961    0.070670   -0.059262    11.00000   -1.20000
AFIX   0
C126  1   -0.031644    0.197557   -0.050472    11.00000    0.06290    0.03939 =
         0.06148   -0.00601    0.02082    0.00764
AFIX  43
H126  2   -0.000334    0.202178   -0.079170    11.00000   -1.20000
AFIX   0
C131  1    0.037782    0.350755   -0.095766    11.00000    0.04675    0.04231 =
         0.04401   -0.01044    0.02150   -0.00263
AFIX  23
H13A  2    0.073388    0.311892   -0.069676    11.00000   -1.20000
H13B  2    0.012742    0.324123   -0.140452    11.00000   -1.20000
AFIX   0
C211  1    0.121149    0.594047   -0.062890    11.00000    0.03867    0.04808 =
         0.04217   -0.00404    0.01666    0.00485
C212  1    0.185625    0.635733   -0.040439    11.00000    0.05271    0.03886 =
         0.08856    0.01229    0.00323   -0.00765
AFIX  43
H212  2    0.223806    0.609192   -0.009347    11.00000   -1.20000
AFIX   0
C213  1    0.193064    0.716076   -0.064089    11.00000    0.06846    0.05026 =
         0.13998    0.01868    0.01174   -0.01999
AFIX  43
H213  2    0.235655    0.744150   -0.046757    11.00000   -1.20000
AFIX   0
C214  1    0.139471    0.754966   -0.112143    11.00000    0.06674    0.03746 =
         0.08512    0.01423    0.01349   -0.00332
AFIX  43
H214  2    0.146059    0.808078   -0.129411    11.00000   -1.20000
AFIX   0
C215  1    0.077238    0.716480   -0.134462    11.00000    0.07968    0.05302 =
         0.03863    0.00430    0.01750    0.01422
AFIX  43
H215  2    0.039598    0.743546   -0.165896    11.00000   -1.20000
AFIX   0
C216  1    0.068933    0.635919   -0.110570    11.00000    0.04990    0.05555 =
         0.03938    0.00134    0.01294   -0.01206
AFIX  43
H216  2    0.025659    0.609324   -0.127964    11.00000   -1.20000
AFIX   0
C221  1    0.198977    0.453681    0.009491    11.00000    0.03097    0.03760 =
         0.06057    0.00351    0.01287    0.00029
C222  1    0.231191    0.481090    0.076246    11.00000    0.04594    0.06671 =
         0.04011    0.00851    0.01619    0.00272
AFIX  43
H222  2    0.205861    0.513783    0.100843    11.00000   -1.20000
AFIX   0
C223  1    0.299732    0.462259    0.108645    11.00000    0.05708    0.08027 =
         0.06123    0.00314    0.00959   -0.01142
AFIX  43
H223  2    0.321369    0.482633    0.154353    11.00000   -1.20000
AFIX   0
C224  1    0.336363    0.412485    0.072428    11.00000    0.03496    0.08127 =
         0.08980    0.02815    0.00554    0.00890
AFIX  43
H224  2    0.382889    0.397870    0.094250    11.00000   -1.20000
AFIX   0
C225  1    0.304891    0.384440    0.004735    11.00000    0.05420    0.04971 =
         0.12571    0.00207    0.04312    0.01023
AFIX  43
H225  2    0.329777    0.350891   -0.019704    11.00000   -1.20000
AFIX   0
C226  1    0.236891    0.405923   -0.026684    11.00000    0.05138    0.04969 =
         0.06422   -0.00881    0.02429   -0.01092
AFIX  43
H226  2    0.215709    0.388062   -0.073318    11.00000   -1.20000
AFIX   0
C231  1    0.073042    0.430237   -0.112160    11.00000    0.04128    0.05178 =
         0.04141   -0.00656    0.01507   -0.00128
AFIX  23
H23A  2    0.039091    0.464351   -0.146189    11.00000   -1.20000
H23B  2    0.111071    0.416003   -0.133672    11.00000   -1.20000
AFIX   0
C311  1    0.152174    0.405526    0.197130    11.00000    0.04827    0.04419 =
         0.03620    0.00785    0.00458    0.00010
C312  1    0.203172    0.350969    0.230065    11.00000    0.07180    0.04515 =
         0.07640    0.00888   -0.02481    0.00200
AFIX  43
H312  2    0.201305    0.295847    0.213717    11.00000   -1.20000
AFIX   0
C313  1    0.258286    0.375403    0.287768    11.00000    0.08857    0.06325 =
         0.09714    0.00357   -0.03965    0.01833
AFIX  43
H313  2    0.289846    0.335400    0.312688    11.00000   -1.20000
AFIX   0
C314  1    0.266502    0.457696    0.308201    11.00000    0.06474    0.08551 =
         0.06690    0.00053   -0.02443    0.00153
AFIX  43
H314  2    0.306464    0.475417    0.342717    11.00000   -1.20000
AFIX   0
C315  1    0.214944    0.513132    0.276945    11.00000    0.07811    0.06045 =
         0.05319   -0.00348    0.00982   -0.00318
AFIX  43
H315  2    0.216760    0.567607    0.294751    11.00000   -1.20000
AFIX   0
C316  1    0.159665    0.490060    0.219011    11.00000    0.05076    0.05206 =
         0.03580    0.00410    0.00184    0.00086
AFIX  43
H316  2    0.127798    0.530196    0.194821    11.00000   -1.20000
AFIX   0
C321  1    0.100068    0.269021    0.104116    11.00000    0.04653    0.03600 =
         0.04569   -0.00186    0.01247    0.01217
C322  1    0.148917    0.261720    0.062647    11.00000    0.05670    0.03991 =
         0.05938    0.00030    0.02566    0.00642
AFIX  43
H322  2    0.166616    0.308607    0.044408    11.00000   -1.20000
AFIX   0
C323  1    0.169791    0.179582    0.050053    11.00000    0.06240    0.07055 =
         0.08669   -0.00885    0.02546    0.02825
AFIX  43
H323  2    0.202459    0.173264    0.023048    11.00000   -1.20000
AFIX   0
C324  1    0.145107    0.109264    0.074942    11.00000    0.09084    0.03702 =
         0.10917   -0.00137    0.03171    0.01585
AFIX  43
H324  2    0.157939    0.055896    0.063341    11.00000   -1.20000
AFIX   0
C325  1    0.099880    0.121012    0.118453    11.00000    0.08189    0.03398 =
         0.08873    0.01967    0.03004    0.00090
AFIX  43
H325  2    0.084464    0.074203    0.138946    11.00000   -1.20000
AFIX   0
C326  1    0.077050    0.198078    0.132491    11.00000    0.06061    0.03539 =
         0.06956    0.00257    0.02732    0.00705
AFIX  43
H326  2    0.045849    0.203106    0.161271    11.00000   -1.20000
AFIX   0
C331  1    0.012384    0.352405    0.178730    11.00000    0.04784    0.04316 =
         0.03539    0.00929    0.00523    0.00169
AFIX  23
H33A  2   -0.024349    0.315218    0.152095    11.00000   -1.20000
H33B  2    0.036871    0.324164    0.222820    11.00000   -1.20000
AFIX   0
C411  1   -0.069870    0.596701    0.146905    11.00000    0.04698    0.03077 =
         0.03983   -0.00341    0.01922    0.01018
C412  1   -0.012623    0.637594    0.192855    11.00000    0.04169    0.05567 =
         0.03878   -0.00862    0.00821   -0.00236
AFIX  43
H412  2    0.031550    0.612204    0.205818    11.00000   -1.20000
AFIX   0
C413  1   -0.022558    0.716103    0.218693    11.00000    0.05814    0.04642 =
         0.04981   -0.01283    0.01359    0.00252
AFIX  43
H413  2    0.015742    0.743541    0.248792    11.00000   -1.20000
AFIX   0
C414  1   -0.087238    0.755197    0.201432    11.00000    0.08805    0.04548 =
         0.08164   -0.00800    0.02923    0.00683
AFIX  43
H414  2   -0.092794    0.808334    0.219241    11.00000   -1.20000
AFIX   0
C415  1   -0.143635    0.713673    0.157078    11.00000    0.05527    0.05611 =
         0.12850   -0.01661    0.00786    0.01846
AFIX  43
H415  2   -0.188080    0.738424    0.145441    11.00000   -1.20000
AFIX   0
C416  1   -0.134438    0.635344    0.129787    11.00000    0.04588    0.05568 =
         0.09597   -0.01421    0.01133    0.00653
AFIX  43
H416  2   -0.172784    0.608441    0.099267    11.00000   -1.20000
AFIX   0
C421  1   -0.146680    0.456480    0.077805    11.00000    0.04498    0.03950 =
         0.03681   -0.00639    0.02130    0.00444
C422  1   -0.181729    0.483704    0.008027    11.00000    0.03379    0.04890 =
         0.06505    0.00122    0.01049    0.00689
AFIX  43
H422  2   -0.158035    0.516719   -0.017999    11.00000   -1.20000
AFIX   0
C423  1   -0.252559    0.461049   -0.022415    11.00000    0.03924    0.06979 =
         0.06284   -0.02330    0.00443    0.00240
AFIX  43
H423  2   -0.275643    0.479045   -0.068504    11.00000   -1.20000
AFIX   0
C424  1   -0.287315    0.412561    0.015905    11.00000    0.04749    0.05445 =
         0.11775   -0.02372    0.03263   -0.00883
AFIX  43
H424  2   -0.334528    0.399092   -0.003647    11.00000   -1.20000
AFIX   0
C425  1   -0.253254    0.383848    0.082526    11.00000    0.05517    0.06753 =
         0.09323   -0.00815    0.03237   -0.01797
AFIX  43
H425  2   -0.277337    0.349054    0.106854    11.00000   -1.20000
AFIX   0
C426  1   -0.182873    0.405171    0.115619    11.00000    0.04690    0.05257 =
         0.06629   -0.00437    0.02355   -0.01176
AFIX  43
H426  2   -0.160742    0.385756    0.161523    11.00000   -1.20000
AFIX   0
C431  1   -0.020231    0.431751    0.196697    11.00000    0.05210    0.05070 =
         0.03259    0.00955    0.01907    0.00920
AFIX  23
H43A  2    0.015108    0.465351    0.229667    11.00000   -1.20000
H43B  2   -0.057354    0.418579    0.219781    11.00000   -1.20000
AFIX   0
P5    6    0.040899    0.012466   -0.203745    11.00000    0.12696    0.08164 =
         0.10307    0.03252    0.05952    0.03384
F1    3    0.039924    0.104888   -0.183685    11.00000    0.33271    0.09022 =
         0.25447   -0.00596    0.16113    0.02336
F2    3    0.031631   -0.078221   -0.228851    11.00000    0.33080    0.09738 =
         0.32151   -0.00581    0.21327   -0.00198
F3    3    0.072589   -0.008268   -0.132826    11.00000    0.23918    0.39958 =
         0.16320    0.07592   -0.04553    0.08234
F4    3   -0.030220    0.005833   -0.183559    11.00000    0.23042    0.30872 =
         0.34610   -0.15479    0.20035   -0.07198
F5    3    0.014540    0.037630   -0.279431    11.00000    0.44001    0.24910 =
         0.12392    0.09209    0.12121    0.10400
F6    3    0.111911    0.011156   -0.215639    11.00000    0.15103    0.24145 =
         0.48558   -0.05862    0.16498    0.01137
HKLF    4


REM  jh-pino-beme2 in C c
REM wR2 = 0.0901, GooF = S = 1.095, Restrained GooF = 1.094 for all data
REM R1 = 0.0358 for 9522 Fo > 4sig(Fo) and 0.0506 for all 11405 data
REM 741 parameters refined using 2 restraints

END

WGHT      0.0372      4.6623

REM Highest difference peak  0.460,  deepest hole -0.334,  1-sigma level  0.051
Q1    1   0.0251  0.5657  0.0430  11.00000  0.05    0.46
Q2    1   0.0781  0.4462  0.0904  11.00000  0.05    0.35
Q3    1  -0.0580  0.5539  0.1149  11.00000  0.05    0.33
Q4    1   0.1115  0.5545 -0.0319  11.00000  0.05    0.31
Q5    1   0.0139 -0.0370 -0.2686  11.00000  0.05    0.29
;

# END of CIF
