# Supplementary material for: Synthesis and Structure Elucidation of New NSAID Diphosphine Ruthenium(II) Complexes as Potential Anticancer Agents: DNA/BSA Binding and Cytotoxicity Assays
Source: ACS Omega. 2026 Apr 8;11(15):23079–89. doi: 10.1021/acsomega.5c12981 (PMC13103785; doi:10.1021/acsomega.5c12981)
Supplement: Supplementary file 4 [file ao5c12981_si_004.cif]

#\#CIF_1.1

#  CIF produced by WinGX routine CIF_UPDATE
#  Created on 2021-01-27 at 03:11:18
#  Using CIFtbx version 3.0.4  1 Sep 2006

#  Dictionary name : cif_core.dic
#  Dictionary vers : 2.4.5
#  Request file    : c:\wingx\files\archive.reqdat
#  CIF files read  : jh-pino-betol

#------------------ SECTION 1. GLOBAL INFORMATION ---------------------------#

data_global

#------------------ AUDIT DETAILS -------------------------------------------#

_audit_creation_date            2021-01-27
_audit_creation_method          'WinGX routine CIF_UPDATE'
_audit_conform_dict_name        cif_core.dic
_audit_conform_dict_version     2.4
_audit_conform_dict_location    ftp://ftp.iucr.org/pub/cif_core.dic
_audit_update_record            ?

#==============================================================================
#
# SUBMISSION DETAILS
# Name and address of author for correspondence

_publ_contact_author_name       'Rodrigo, Correa'
_publ_contact_author_address
;

;
_publ_contact_author_email       ' '
_publ_contact_author_fax         ' '
_publ_contact_author_phone       ' '


_publ_contact_letter
;
 Submission dated :2021-01-27

Please consider this CIF for submission to the Cambridge Crystallographic
Data Centre. I certify that all authors have seen and approved of this
submission, that all have made significant scientific contributions to the
work reported, and that all share responsibility and accountability for
the results.

This CIF  is submitted as a personal communication

This CIF is submitted as part of a journal submission
<Insert Journal details here>

<Insert NAME here>
;


#==============================================================================
#
# TITLE AND AUTHOR LIST

_publ_section_title
; ?
;
_publ_section_title_footnote
; ?
;

# The loop structure below should contain the names and addresses of all
# authors, in the required order of publication. Repeat as necessary.

loop_
 _publ_author_name
 _publ_author_footnote
 _publ_author_address
?
?
;?
;

#------------------  SECTION 2. COMPOUND(S) DETAILS -------------------------#

data_jh-pino-betol

_audit_creation_date                    2021-01-27T03:11:18-00:00
_audit_creation_method                  'WinGX routine CIF_UPDATE'

#----------------------------------------------------------------------------#
#                   CHEMICAL INFORMATION                                     #
#----------------------------------------------------------------------------#

_chemical_formula_sum                   'C66 H59 Cl F6 N O2 P5 Ru'
_chemical_formula_weight                1303.51
_chemical_absolute_configuration        ad

#----------------------------------------------------------------------------#
#                   UNIT CELL INFORMATION                                    #
#----------------------------------------------------------------------------#

_symmetry_cell_setting                  monoclinic
_symmetry_space_group_name_H-M          'C c'
_symmetry_space_group_name_Hall         'C -2yc'
_symmetry_Int_Tables_number             9
loop_
    _symmetry_equiv_pos_as_xyz
'x, y, z'
'x, -y, z+1/2'
'x+1/2, y+1/2, z'
'x+1/2, -y+1/2, z+1/2'

_cell_length_a                          19.6387(7)
_cell_length_b                          15.8829(5)
_cell_length_c                          19.2176(7)
_cell_angle_alpha                       90
_cell_angle_beta                        105.508(4)
_cell_angle_gamma                       90
_cell_volume                            5776.1(4)
_cell_formula_units_Z                   4
_cell_measurement_temperature           293(2)
_cell_measurement_reflns_used     29499
_cell_measurement_theta_min        2.6
_cell_measurement_theta_max        25.7

#----------------------------------------------------------------------------#
#                   CRYSTAL INFORMATION                                      #
#----------------------------------------------------------------------------#
_exptl_crystal_description        Prism
_exptl_crystal_colour             orange
_exptl_crystal_size_max           0.25
_exptl_crystal_size_mid           0.18
_exptl_crystal_size_min           0.05
_exptl_crystal_density_meas       ?
_exptl_crystal_density_method     'not measured'
_exptl_crystal_density_diffrn           1.499
_exptl_crystal_F_000                    2672

#----------------------------------------------------------------------------#
#                   ABSORPTION CORRECTION                                    #
#----------------------------------------------------------------------------#

_exptl_absorpt_coefficient_mu           0.523
_exptl_absorpt_correction_type          none

#----------------------------------------------------------------------------#
#                   DATA COLLECTION                                          #
#----------------------------------------------------------------------------#
_diffrn_measurement_device       'two-circle diffractometer'
_diffrn_measurement_device_type  'XtaLAB Mini (ROW)'
_diffrn_measurement_method       '\w scans'
_diffrn_orient_matrix_type       
'CrysAlisPro convention (1999,Acta A55,543-557)'
_diffrn_orient_matrix_UB_11      -0.0121513000
_diffrn_orient_matrix_UB_12      -0.0056291000
_diffrn_orient_matrix_UB_13      0.0220187000
_diffrn_orient_matrix_UB_21      0.0333109000
_diffrn_orient_matrix_UB_22      -0.0229508000
_diffrn_orient_matrix_UB_23      0.0031956000
_diffrn_orient_matrix_UB_31      0.0357314000
_diffrn_orient_matrix_UB_32      0.0194374000
_diffrn_orient_matrix_UB_33      0.0101321000
_diffrn_radiation_monochromator  graphite
_diffrn_source                   'fine-focus sealed X-ray tube'
_diffrn_source_type              'Rigaku (Mo) X-ray Source'
_diffrn_ambient_temperature             293(2)
_diffrn_radiation_wavelength            0.71073
_diffrn_radiation_type                  MoK\a
_diffrn_radiation_probe                 x-ray
_diffrn_standards_number                0
_diffrn_standards_interval_time         0
_diffrn_standards_interval_count        0
_diffrn_reflns_av_R_equivalents         0.0237
_diffrn_reflns_av_unetI/netI            0.0262
_diffrn_reflns_number                   29499
_diffrn_reflns_limit_h_min              -24
_diffrn_reflns_limit_h_max              23
_diffrn_reflns_limit_k_min              -19
_diffrn_reflns_limit_k_max              19
_diffrn_reflns_limit_l_min              -23
_diffrn_reflns_limit_l_max              23
_diffrn_reflns_theta_min                2.635
_diffrn_reflns_theta_max                25.748
_diffrn_reflns_theta_full               25.242
_diffrn_measured_fraction_theta_full
                                        0.999
_diffrn_measured_fraction_theta_max
                                        0.999
_diffrn_reflns_Laue_measured_fraction_full
                                        0.999
_diffrn_reflns_Laue_measured_fraction_max
                                        0.999
_diffrn_reflns_point_group_measured_fraction_full
                                        0.983
_diffrn_reflns_point_group_measured_fraction_max
                                        0.981
_reflns_Friedel_fraction_full           0.968
_reflns_Friedel_fraction_max            0.963
_reflns_Friedel_coverage                0.963
_reflns_number_total                    10863
_reflns_number_gt                       9487
_reflns_threshold_expression            'I > 2\s(I)'

#----------------------------------------------------------------------------#
#                   COMPUTER PROGRAMS USED                                   #
#----------------------------------------------------------------------------#

_computing_structure_solution           'SHELXT 2014/5 (Sheldrick, 2014)'
_computing_structure_refinement         'SHELXL-2018/3 (Sheldrick, 2018)'

#----------------------------------------------------------------------------#
#                   STRUCTURE SOLUTION                                       #
#----------------------------------------------------------------------------#

_atom_sites_solution_hydrogens          geom

#----------------------------------------------------------------------------#
#                   REFINEMENT INFORMATION                                   #
#----------------------------------------------------------------------------#

_shelx_SHELXL_version_number            2018/3
_refine_ls_structure_factor_coef        Fsqd
_refine_ls_matrix_type                  full
_refine_ls_weighting_scheme             calc
_refine_ls_weighting_details
              'w=1/[\s^2^(Fo^2^)+(0.0477P)^2^+9.0272P] where P=(Fo^2^+2Fc^2^)/3'
_refine_ls_hydrogen_treatment           constr
_refine_ls_extinction_method            none
_refine_ls_number_reflns                10863
_refine_ls_number_parameters            739
_refine_ls_number_restraints            2
_refine_ls_R_factor_all                 0.0488
_refine_ls_R_factor_gt                  0.038
_refine_ls_wR_factor_ref                0.1037
_refine_ls_wR_factor_gt                 0.0938
_refine_ls_goodness_of_fit_ref          1.115
_refine_ls_restrained_S_all             1.115
_refine_ls_shift/su_max                 0
_refine_ls_shift/su_mean                0
_refine_ls_abs_structure_details
;
 Flack x determined using 4268 quotients [(I+)-(I-)]/[(I+)+(I-)]
 (Parsons, Flack and Wagner, Acta Cryst. B69 (2013) 249-259).
;
_refine_ls_abs_structure_Flack          0.31(2)
_refine_diff_density_max                0.425
_refine_diff_density_min                -0.354
_refine_diff_density_rms                0.064

#----------------------------------------------------------------------------#
#                   CONSTRAINTS AND RESTRAINTS                               #
#----------------------------------------------------------------------------#


#----------------------------------------------------------------------------#
#                   ATOMIC TYPES, COORDINATES AND THERMAL PARAMETERS         #
#----------------------------------------------------------------------------#

loop_
    _atom_type_symbol
    _atom_type_description
    _atom_type_scat_dispersion_real
    _atom_type_scat_dispersion_imag
    _atom_type_scat_source
C C 0.0033 0.0016 'International Tables Vol C Tables 4.2.6.8 and 6.1.1.4'
H H 0 0 'International Tables Vol C Tables 4.2.6.8 and 6.1.1.4'
Cl Cl 0.1484 0.1585 'International Tables Vol C Tables 4.2.6.8 and 6.1.1.4'
F F 0.0171 0.0103 'International Tables Vol C Tables 4.2.6.8 and 6.1.1.4'
N N 0.0061 0.0033 'International Tables Vol C Tables 4.2.6.8 and 6.1.1.4'
O O 0.0106 0.006 'International Tables Vol C Tables 4.2.6.8 and 6.1.1.4'
P P 0.1023 0.0942 'International Tables Vol C Tables 4.2.6.8 and 6.1.1.4'
Ru Ru -1.2594 0.8363 'International Tables Vol C Tables 4.2.6.8 and 6.1.1.4'

loop_
    _atom_site_label
    _atom_site_type_symbol
    _atom_site_fract_x
    _atom_site_fract_y
    _atom_site_fract_z
    _atom_site_U_iso_or_equiv
    _atom_site_adp_type
    _atom_site_occupancy
    _atom_site_site_symmetry_order
    _atom_site_calc_flag
    _atom_site_refinement_flags_posn
    _atom_site_refinement_flags_adp
    _atom_site_refinement_flags_occupancy
    _atom_site_disorder_assembly
    _atom_site_disorder_group
Ru1 Ru 0.47711(6) 0.47534(2) 0.45757(7) 0.02912(11) Uani 1 1 d . . . . .
P2 P 0.39487(15) 0.4875(2) 0.52870(16) 0.0353(7) Uani 1 1 d . . . . .
P3 P 0.42654(14) 0.37374(18) 0.37428(14) 0.0337(7) Uani 1 1 d . . . . .
P1 P 0.52787(14) 0.37328(19) 0.54012(15) 0.0343(7) Uani 1 1 d . . . . .
P4 P 0.55786(15) 0.4890(2) 0.38527(16) 0.0354(7) Uani 1 1 d . . . . .
O2 O 0.5248(3) 0.5920(4) 0.5075(4) 0.0370(18) Uani 1 1 d . . . . .
P5 P 0.4700(5) 0.0051(6) 0.7046(5) 0.1133(16) Uani 1 1 d . . . . .
C422 C 0.5724(6) 0.5955(8) 0.3524(6) 0.042(3) Uani 1 1 d . . . . .
C427 C 0.5147(7) 0.6391(8) 0.3061(6) 0.044(3) Uani 1 1 d . . . . .
H427 H 0.470316 0.614038 0.293854 0.053 Uiso 1 1 calc R U . . .
C426 C 0.5227(7) 0.7162(7) 0.2794(7) 0.050(3) Uani 1 1 d . . . . .
H426 H 0.485075 0.743702 0.247803 0.06 Uiso 1 1 calc R U . . .
C425 C 0.5883(8) 0.7521(9) 0.3008(9) 0.073(5) Uani 1 1 d . . . . .
H425 H 0.594381 0.806056 0.28462 0.087 Uiso 1 1 calc R U . . .
C424 C 0.6417(8) 0.7146(9) 0.3423(9) 0.082(5) Uani 1 1 d . . . . .
H424 H 0.685239 0.741682 0.354543 0.098 Uiso 1 1 calc R U . . .
C423 C 0.6362(6) 0.6341(9) 0.3696(8) 0.066(4) Uani 1 1 d . . . . .
H423 H 0.675663 0.607461 0.399025 0.079 Uiso 1 1 calc R U . . .
C211 C 0.3038(6) 0.4538(7) 0.4922(6) 0.036(3) Uani 1 1 d . . . . .
C216 C 0.2697(7) 0.4798(9) 0.4221(8) 0.052(4) Uani 1 1 d . . . . .
H216 H 0.294104 0.512116 0.396275 0.062 Uiso 1 1 calc R U . . .
C215 C 0.2011(8) 0.4584(10) 0.3911(9) 0.067(4) Uani 1 1 d . . . . .
H215 H 0.179478 0.476755 0.344408 0.081 Uiso 1 1 calc R U . . .
C214 C 0.1649(7) 0.4129(11) 0.4251(9) 0.074(4) Uani 1 1 d . . . . .
H214 H 0.117376 0.401338 0.404325 0.089 Uiso 1 1 calc R U . . .
C213 C 0.2004(8) 0.3808(10) 0.4958(10) 0.075(5) Uani 1 1 d . . . . .
H213 H 0.177329 0.344756 0.520161 0.09 Uiso 1 1 calc R U . . .
C212 C 0.2668(7) 0.4041(8) 0.5251(8) 0.056(3) Uani 1 1 d . . . . .
H212 H 0.289038 0.384816 0.571275 0.068 Uiso 1 1 calc R U . . .
C111 C 0.6054(6) 0.4070(9) 0.6130(6) 0.046(3) Uani 1 1 d . . . . .
C116 C 0.6609(8) 0.3521(10) 0.6418(8) 0.073(4) Uani 1 1 d . . . . .
H116 H 0.659915 0.297962 0.623088 0.087 Uiso 1 1 calc R U . . .
C115 C 0.7151(9) 0.3757(10) 0.6954(9) 0.092(5) Uani 1 1 d . . . . .
H115 H 0.751027 0.337515 0.714802 0.111 Uiso 1 1 calc R U . . .
C114 C 0.7191(10) 0.4588(12) 0.7236(9) 0.087(6) Uani 1 1 d . . . . .
H114 H 0.756996 0.475784 0.761358 0.105 Uiso 1 1 calc R U . . .
C113 C 0.6653(7) 0.5126(9) 0.6933(6) 0.056(4) Uani 1 1 d . . . . .
H113 H 0.667336 0.567769 0.709887 0.067 Uiso 1 1 calc R U . . .
C112 C 0.6073(7) 0.4868(8) 0.6380(7) 0.049(3) Uani 1 1 d . . . . .
H112 H 0.57043 0.523866 0.618742 0.059 Uiso 1 1 calc R U . . .
C311 C 0.4011(5) 0.2691(7) 0.3950(6) 0.039(3) Uani 1 1 d . . . . .
C312 C 0.4232(7) 0.1971(8) 0.3645(8) 0.055(4) Uani 1 1 d . . . . .
H312 H 0.453599 0.202881 0.335085 0.066 Uiso 1 1 calc R U . . .
C313 C 0.4006(8) 0.1193(9) 0.3774(7) 0.068(4) Uani 1 1 d . . . . .
H313 H 0.414744 0.072009 0.356321 0.081 Uiso 1 1 calc R U . . .
C314 C 0.3546(9) 0.1108(9) 0.4240(10) 0.084(5) Uani 1 1 d . . . . .
H314 H 0.342314 0.057369 0.436431 0.101 Uiso 1 1 calc R U . . .
C315 C 0.3292(8) 0.1792(9) 0.4499(9) 0.073(5) Uani 1 1 d . . . . .
H315 H 0.296444 0.173225 0.476721 0.088 Uiso 1 1 calc R U . . .
C316 C 0.3524(7) 0.2602(8) 0.4362(8) 0.054(3) Uani 1 1 d . . . . .
H316 H 0.335406 0.307595 0.454497 0.065 Uiso 1 1 calc R U . . .
C431 C 0.5201(7) 0.4277(8) 0.3017(6) 0.047(3) Uani 1 1 d . . . . .
H43A H 0.48379 0.460282 0.268374 0.056 Uiso 1 1 calc R U . . .
H43B H 0.556683 0.414135 0.278201 0.056 Uiso 1 1 calc R U . . .
C2 C 0.5309(6) 0.7714(7) 0.5205(7) 0.050(3) Uani 1 1 d . . . . .
O1 O 0.4336(4) 0.5961(5) 0.4146(4) 0.0401(19) Uani 1 1 d . . . . .
C7 C 0.4809(8) 0.6360(3) 0.4614(8) 0.0340(13) Uani 1 1 d . . . . .
C331 C 0.4890(6) 0.3486(6) 0.3226(6) 0.038(2) Uani 1 1 d . . . . .
H33A H 0.526406 0.31336 0.35122 0.046 Uiso 1 1 calc R U . . .
H33B H 0.465116 0.317626 0.279458 0.046 Uiso 1 1 calc R U . . .
C1 C 0.4812(8) 0.7290(4) 0.4642(9) 0.047(2) Uani 1 1 d . . . . .
C321 C 0.3491(6) 0.4060(7) 0.3036(6) 0.037(3) Uani 1 1 d . . . . .
C326 C 0.3412(6) 0.4889(8) 0.2794(6) 0.043(3) Uani 1 1 d . . . . .
H326 H 0.374177 0.528444 0.303292 0.051 Uiso 1 1 calc R U . . .
C325 C 0.2874(8) 0.5152(10) 0.2223(8) 0.069(4) Uani 1 1 d . . . . .
H325 H 0.286377 0.569975 0.204898 0.082 Uiso 1 1 calc R U . . .
C324 C 0.2352(8) 0.4589(12) 0.1912(9) 0.074(5) Uani 1 1 d . . . . .
H324 H 0.196002 0.477069 0.155511 0.089 Uiso 1 1 calc R U . . .
C323 C 0.2398(8) 0.3808(12) 0.2109(9) 0.096(6) Uani 1 1 d . . . . .
H323 H 0.20487 0.343192 0.187489 0.116 Uiso 1 1 calc R U . . .
C322 C 0.2980(7) 0.3509(9) 0.2687(7) 0.073(5) Uani 1 1 d . . . . .
H322 H 0.300692 0.294398 0.282037 0.087 Uiso 1 1 calc R U . . .
N1 N 0.5838(3) 0.7292(4) 0.5716(4) 0.069(2) Uani 1 1 d . . . . .
H1 H 0.58991 0.677464 0.561298 0.083 Uiso 1 1 calc R U . . .
F3 F 0.4767(12) -0.0902(9) 0.7226(12) 0.229(9) Uani 1 1 d . . . . .
C4 C 0.4833(8) 0.9020(4) 0.4672(11) 0.071(4) Uani 1 1 d . . . . .
H4 H 0.486753 0.960379 0.469354 0.085 Uiso 1 1 calc R U . . .
C131 C 0.4657(7) 0.3510(8) 0.5979(6) 0.050(3) Uani 1 1 d . . . . .
H13A H 0.430586 0.310134 0.573794 0.06 Uiso 1 1 calc R U . . .
H13B H 0.492052 0.327226 0.64364 0.06 Uiso 1 1 calc R U . . .
C121 C 0.5552(6) 0.2673(6) 0.5201(6) 0.043(3) Uani 1 1 d . . . . .
C126 C 0.5995(6) 0.2573(8) 0.4780(7) 0.049(3) Uani 1 1 d . . . . .
H126 H 0.614755 0.304391 0.457695 0.059 Uiso 1 1 calc R U . . .
C125 C 0.6222(8) 0.1803(10) 0.4647(8) 0.065(4) Uani 1 1 d . . . . .
H125 H 0.65218 0.175569 0.43472 0.078 Uiso 1 1 calc R U . . .
C124 C 0.6022(7) 0.1087(9) 0.4944(8) 0.066(4) Uani 1 1 d . . . . .
H124 H 0.620134 0.056147 0.487246 0.079 Uiso 1 1 calc R U . . .
C123 C 0.5573(8) 0.1173(7) 0.5325(9) 0.073(4) Uani 1 1 d . . . . .
H123 H 0.540962 0.069337 0.550736 0.087 Uiso 1 1 calc R U . . .
C122 C 0.5329(7) 0.1954(8) 0.5472(8) 0.053(3) Uani 1 1 d . . . . .
H122 H 0.501316 0.19919 0.57556 0.064 Uiso 1 1 calc R U . . .
C231 C 0.4295(6) 0.4306(7) 0.6112(6) 0.044(3) Uani 1 1 d . . . . .
H23A H 0.462856 0.465818 0.645185 0.053 Uiso 1 1 calc R U . . .
H23B H 0.391225 0.416618 0.632311 0.053 Uiso 1 1 calc R U . . .
C3 C 0.5250(9) 0.8570(9) 0.5168(11) 0.081(5) Uani 1 1 d . . . . .
H3 H 0.554582 0.886699 0.554702 0.097 Uiso 1 1 calc R U . . .
C5 C 0.4321(8) 0.8633(8) 0.4091(10) 0.068(4) Uani 1 1 d . . . . .
H5 H 0.400252 0.892867 0.37283 0.082 Uiso 1 1 calc R U . . .
F5 F 0.4635(14) -0.0306(12) 0.6335(8) 0.261(11) Uani 1 1 d . . . . .
C411 C 0.6482(6) 0.4544(8) 0.4230(7) 0.046(3) Uani 1 1 d . . . . .
C416 C 0.6847(7) 0.4050(7) 0.3827(7) 0.052(3) Uani 1 1 d . . . . .
H416 H 0.662677 0.386514 0.336172 0.063 Uiso 1 1 calc R U . . .
C415 C 0.7556(7) 0.3857(10) 0.4166(9) 0.069(4) Uani 1 1 d . . . . .
H415 H 0.780854 0.354313 0.39113 0.083 Uiso 1 1 calc R U . . .
C414 C 0.7876(7) 0.4094(9) 0.4818(9) 0.068(4) Uani 1 1 d . . . . .
H414 H 0.83367 0.391989 0.502885 0.081 Uiso 1 1 calc R U . . .
C413 C 0.7524(7) 0.4621(9) 0.5212(9) 0.062(4) Uani 1 1 d . . . . .
H413 H 0.776169 0.482541 0.56654 0.075 Uiso 1 1 calc R U . . .
C412 C 0.6825(6) 0.4822(8) 0.4909(8) 0.048(3) Uani 1 1 d . . . . .
H412 H 0.658291 0.514773 0.51673 0.058 Uiso 1 1 calc R U . . .
C221 C 0.3836(6) 0.5927(7) 0.5633(7) 0.041(3) Uani 1 1 d . . . . .
C226 C 0.3194(8) 0.6335(8) 0.5401(9) 0.073(4) Uani 1 1 d . . . . .
H226 H 0.282325 0.606333 0.507601 0.088 Uiso 1 1 calc R U . . .
C225 C 0.3085(9) 0.7127(11) 0.5634(12) 0.103(6) Uani 1 1 d . . . . .
H225 H 0.26477 0.738649 0.546539 0.124 Uiso 1 1 calc R U . . .
C224 C 0.3656(8) 0.7557(10) 0.6145(8) 0.072(4) Uani 1 1 d . . . . .
H224 H 0.360044 0.808545 0.633099 0.087 Uiso 1 1 calc R U . . .
C223 C 0.4267(8) 0.7140(9) 0.6329(7) 0.063(4) Uani 1 1 d . . . . .
H223 H 0.46583 0.740827 0.662754 0.076 Uiso 1 1 calc R U . . .
C222 C 0.4355(8) 0.6311(9) 0.6097(6) 0.055(3) Uani 1 1 d . . . . .
H222 H 0.478461 0.6036 0.627445 0.066 Uiso 1 1 calc R U . . .
F2 F 0.5498(10) 0.0139(15) 0.705(2) 0.284(14) Uani 1 1 d . . . . .
C6 C 0.4357(6) 0.7738(9) 0.4136(7) 0.059(3) Uani 1 1 d . . . . .
H6 H 0.403434 0.743749 0.377955 0.071 Uiso 1 1 calc R U . . .
F1 F 0.4649(10) 0.0933(11) 0.6745(10) 0.216(8) Uani 1 1 d . . . . .
F4 F 0.4082(12) 0.0105(13) 0.7282(15) 0.285(15) Uani 1 1 d . . . . .
F6 F 0.5166(17) 0.019(2) 0.7796(11) 0.380(19) Uani 1 1 d . . . . .
C8 C 0.6300(4) 0.7584(5) 0.6388(5) 0.060(2) Uani 1 1 d . . . . .
C13 C 0.6106(7) 0.8067(7) 0.6798(6) 0.089(4) Uani 1 1 d . . . . .
H13 H 0.567052 0.83281 0.661815 0.107 Uiso 1 1 calc R U . . .
C12 C 0.6462(7) 0.8253(7) 0.7482(6) 0.092(3) Uani 1 1 d . . . . .
H12 H 0.625436 0.854162 0.779316 0.111 Uiso 1 1 calc R U . . .
C11 C 0.7161(12) 0.7984(10) 0.7692(7) 0.139(8) Uani 1 1 d . . . . .
H11 H 0.744923 0.811105 0.814852 0.166 Uiso 1 1 calc R U . . .
C10 C 0.7418(6) 0.7522(10) 0.7204(8) 0.087(3) Uani 1 1 d . . . . .
C9 C 0.7017(6) 0.7301(7) 0.6548(6) 0.068(3) Uani 1 1 d . . . . .
Cl1 Cl 0.8298(3) 0.7207(5) 0.7423(4) 0.196(3) Uani 1 1 d . . . . .
C14 C 0.7279(5) 0.6807(6) 0.6031(6) 0.074(2) Uani 1 1 d . . . . .
H14A H 0.690347 0.67226 0.559977 0.111 Uiso 1 1 calc R U . . .
H14B H 0.766021 0.710211 0.591516 0.111 Uiso 1 1 calc R U . . .
H14C H 0.744369 0.627047 0.624015 0.111 Uiso 1 1 calc R U . . .

loop_
    _atom_site_aniso_label
    _atom_site_aniso_U_11
    _atom_site_aniso_U_22
    _atom_site_aniso_U_33
    _atom_site_aniso_U_23
    _atom_site_aniso_U_13
    _atom_site_aniso_U_12
Ru1 0.02942(18) 0.02797(18) 0.02910(17) -0.0001(5) 0.00629(13) 0.0003(5)
P2 0.0356(17) 0.0375(17) 0.0342(18) 0.0032(13) 0.0116(14) 0.0048(13)
P3 0.0373(16) 0.0280(15) 0.0342(15) -0.0024(13) 0.0068(13) -0.0055(12)
P1 0.0351(16) 0.0315(16) 0.0368(15) 0.0053(13) 0.0106(13) 0.0025(13)
P4 0.0338(16) 0.0393(17) 0.0348(18) -0.0015(14) 0.0121(14) -0.0027(13)
O2 0.020(3) 0.029(3) 0.058(4) -0.018(3) 0.004(3) 0.001(2)
P5 0.153(4) 0.095(2) 0.110(2) -0.0373(18) 0.066(3) -0.044(2)
C422 0.049(7) 0.043(7) 0.039(6) 0.006(5) 0.021(5) 0.000(6)
C427 0.045(6) 0.041(5) 0.044(6) 0.011(4) 0.011(5) 0.004(4)
C426 0.067(7) 0.042(6) 0.042(6) 0.004(5) 0.016(6) -0.001(6)
C425 0.086(11) 0.038(7) 0.098(12) 0.015(7) 0.030(9) -0.016(7)
C424 0.062(8) 0.045(8) 0.127(12) 0.012(7) 0.005(8) -0.023(7)
C423 0.034(6) 0.065(8) 0.095(10) 0.024(7) 0.011(6) -0.010(6)
C211 0.047(6) 0.030(5) 0.039(6) 0.000(5) 0.023(5) 0.002(5)
C216 0.045(7) 0.067(9) 0.042(7) -0.001(6) 0.010(6) 0.006(6)
C215 0.049(8) 0.088(10) 0.056(8) -0.022(8) 0.000(7) 0.001(8)
C214 0.035(7) 0.088(11) 0.097(11) -0.025(9) 0.013(7) -0.003(7)
C213 0.063(9) 0.056(8) 0.123(13) 0.000(9) 0.054(9) -0.010(7)
C212 0.045(6) 0.062(7) 0.069(7) 0.007(6) 0.028(6) 0.014(6)
C111 0.044(7) 0.056(8) 0.034(6) 0.010(6) 0.003(6) 0.002(6)
C116 0.064(8) 0.060(8) 0.082(9) 0.000(7) -0.003(7) 0.027(6)
C115 0.096(11) 0.060(9) 0.087(9) 0.007(7) -0.035(8) 0.027(8)
C114 0.090(12) 0.085(12) 0.062(11) -0.004(9) -0.025(9) 0.006(10)
C113 0.065(8) 0.059(8) 0.034(6) -0.018(6) -0.002(6) 0.003(7)
C112 0.057(7) 0.052(7) 0.041(7) -0.006(5) 0.017(5) 0.011(5)
C311 0.031(5) 0.048(6) 0.038(5) 0.000(5) 0.009(4) 0.005(5)
C312 0.061(8) 0.034(7) 0.070(8) -0.010(6) 0.018(7) -0.008(6)
C313 0.085(9) 0.051(8) 0.066(7) -0.005(6) 0.016(7) 0.011(7)
C314 0.109(13) 0.029(7) 0.116(13) 0.011(7) 0.035(11) -0.025(7)
C315 0.072(10) 0.044(8) 0.109(12) 0.009(8) 0.034(9) -0.013(7)
C316 0.059(7) 0.039(6) 0.069(8) 0.000(6) 0.024(6) -0.015(6)
C431 0.056(7) 0.060(8) 0.025(5) -0.016(5) 0.014(5) -0.009(6)
C2 0.036(4) 0.030(4) 0.086(7) -0.013(4) 0.021(4) -0.002(3)
O1 0.052(4) 0.043(4) 0.022(3) -0.004(3) 0.005(3) 0.006(3)
C7 0.036(3) 0.031(2) 0.037(3) -0.006(5) 0.013(3) 0.002(5)
C331 0.047(6) 0.032(5) 0.037(5) -0.010(4) 0.013(5) -0.012(5)
C1 0.049(4) 0.029(2) 0.072(6) -0.006(5) 0.030(4) 0.003(5)
C321 0.036(6) 0.033(6) 0.040(6) -0.003(5) 0.006(5) -0.003(5)
C326 0.042(6) 0.048(6) 0.034(6) -0.005(5) 0.002(5) -0.005(5)
C325 0.067(9) 0.066(9) 0.069(10) -0.004(7) 0.011(8) 0.005(8)
C324 0.053(8) 0.086(12) 0.066(10) 0.008(9) -0.016(8) 0.012(8)
C323 0.060(8) 0.094(12) 0.100(11) -0.004(9) -0.041(8) -0.016(8)
C322 0.076(9) 0.043(7) 0.070(8) -0.011(6) -0.033(7) -0.002(6)
N1 0.058(4) 0.046(3) 0.081(4) -0.024(3) -0.021(3) 0.010(3)
F3 0.33(2) 0.092(9) 0.31(2) -0.016(11) 0.158(18) -0.037(12)
C4 0.047(5) 0.031(3) 0.133(12) -0.014(7) 0.020(6) 0.000(5)
C131 0.053(6) 0.058(7) 0.041(6) 0.013(5) 0.016(5) -0.010(6)
C121 0.058(7) 0.018(5) 0.048(6) 0.006(5) 0.006(6) 0.014(5)
C126 0.048(6) 0.046(7) 0.059(7) 0.013(6) 0.023(6) 0.003(6)
C125 0.068(9) 0.067(9) 0.069(8) -0.001(7) 0.032(7) 0.024(8)
C124 0.064(8) 0.044(7) 0.086(10) 0.001(7) 0.015(7) 0.009(6)
C123 0.088(9) 0.016(5) 0.122(12) 0.007(6) 0.041(9) 0.011(6)
C122 0.059(8) 0.041(7) 0.066(8) -0.003(6) 0.028(6) -0.007(6)
C231 0.042(5) 0.046(7) 0.051(7) 0.000(5) 0.022(5) 0.009(5)
C3 0.065(9) 0.044(7) 0.141(13) -0.002(8) 0.041(9) 0.003(6)
C5 0.058(8) 0.032(6) 0.120(11) 0.018(6) 0.030(7) 0.015(5)
F5 0.45(3) 0.239(17) 0.143(12) -0.089(11) 0.163(17) -0.096(18)
C411 0.027(5) 0.049(7) 0.063(9) 0.009(6) 0.014(6) -0.005(5)
C416 0.060(7) 0.039(6) 0.063(7) 0.000(5) 0.025(6) 0.016(5)
C415 0.052(8) 0.058(8) 0.103(12) 0.002(8) 0.030(8) 0.009(7)
C414 0.046(7) 0.055(7) 0.105(11) 0.025(8) 0.027(7) 0.016(6)
C413 0.044(7) 0.065(8) 0.076(10) 0.010(7) 0.012(7) -0.006(7)
C412 0.036(6) 0.052(8) 0.061(8) 0.006(6) 0.018(6) 0.002(5)
C221 0.043(6) 0.035(6) 0.048(7) 0.005(5) 0.019(6) 0.009(5)
C226 0.073(9) 0.034(6) 0.101(11) -0.004(6) 0.003(8) 0.007(6)
C225 0.067(9) 0.069(10) 0.163(16) -0.040(10) 0.012(10) 0.012(8)
C224 0.083(11) 0.048(8) 0.085(11) -0.005(8) 0.021(9) 0.004(8)
C223 0.074(8) 0.065(9) 0.048(7) -0.018(7) 0.013(7) -0.018(8)
C222 0.058(7) 0.070(8) 0.034(6) -0.004(5) 0.007(5) 0.011(6)
F2 0.148(13) 0.230(19) 0.48(4) 0.08(2) 0.107(19) -0.028(13)
C6 0.051(6) 0.051(6) 0.078(7) -0.005(5) 0.023(5) -0.004(5)
F1 0.29(2) 0.172(14) 0.241(16) 0.065(12) 0.176(16) 0.028(13)
F4 0.31(3) 0.211(16) 0.45(4) 0.120(19) 0.30(3) 0.076(16)
F6 0.38(3) 0.56(5) 0.141(16) -0.05(2) -0.037(16) -0.24(3)
C8 0.041(4) 0.040(4) 0.089(6) 0.001(4) 0.001(4) -0.007(3)
C13 0.103(10) 0.055(5) 0.074(6) -0.004(5) -0.037(6) -0.023(6)
C12 0.108(9) 0.091(8) 0.083(7) 0.001(6) 0.034(7) 0.016(7)
C11 0.24(2) 0.101(11) 0.056(7) -0.030(7) 0.001(11) -0.059(13)
C10 0.071(9) 0.083(7) 0.091(11) -0.012(8) -0.005(7) 0.009(8)
C9 0.081(6) 0.059(6) 0.057(6) -0.008(5) 0.005(5) -0.019(5)
Cl1 0.093(3) 0.250(8) 0.185(5) -0.067(5) -0.067(3) 0.043(4)
C14 0.066(5) 0.064(5) 0.090(7) -0.001(5) 0.018(5) 0.009(4)


#----------------------------------------------------------------------------#
#                   MOLECULAR GEOMETRY                                       #
#----------------------------------------------------------------------------#

_geom_special_details
;
 All esds (except the esd in the dihedral angle between two l.s. planes)
 are estimated using the full covariance matrix.  The cell esds are taken
 into account individually in the estimation of esds in distances, angles
 and torsion angles; correlations between esds in cell parameters are only
 used when they are defined by crystal symmetry.  An approximate (isotropic)
 treatment of cell esds is used for estimating esds involving l.s. planes.
;
loop_
    _geom_bond_atom_site_label_1
    _geom_bond_atom_site_label_2
    _geom_bond_distance
    _geom_bond_site_symmetry_2
    _geom_bond_publ_flag
Ru1 O1 2.171(8) . ?
Ru1 O2 2.179(6) . ?
Ru1 P1 2.301(3) . ?
Ru1 P3 2.303(3) . ?
Ru1 P4 2.381(3) . ?
Ru1 P2 2.386(3) . ?
Ru1 C7 2.553(5) . ?
P2 C231 1.793(12) . ?
P2 C211 1.819(12) . ?
P2 C221 1.833(12) . ?
P3 C311 1.810(12) . ?
P3 C331 1.817(11) . ?
P3 C321 1.820(11) . ?
P1 C121 1.838(10) . ?
P1 C111 1.850(12) . ?
P1 C131 1.889(12) . ?
P4 C411 1.814(12) . ?
P4 C422 1.854(12) . ?
P4 C431 1.856(10) . ?
O2 C7 1.268(14) . ?
P5 F4 1.408(17) . ?
P5 F5 1.454(14) . ?
P5 F6 1.502(18) . ?
P5 F1 1.508(17) . ?
P5 F3 1.551(16) . ?
P5 F2 1.570(18) . ?
C422 C423 1.355(17) . ?
C422 C427 1.419(16) . ?
C427 C426 1.353(17) . ?
C427 H427 0.93 . ?
C426 C425 1.367(18) . ?
C426 H426 0.93 . ?
C425 C424 1.282(19) . ?
C425 H425 0.93 . ?
C424 C423 1.397(18) . ?
C424 H424 0.93 . ?
C423 H423 0.93 . ?
C211 C212 1.339(17) . ?
C211 C216 1.398(17) . ?
C216 C215 1.362(18) . ?
C216 H216 0.93 . ?
C215 C214 1.31(2) . ?
C215 H215 0.93 . ?
C214 C213 1.44(2) . ?
C214 H214 0.93 . ?
C213 C212 1.328(19) . ?
C213 H213 0.93 . ?
C212 H212 0.93 . ?
C111 C112 1.352(19) . ?
C111 C116 1.390(18) . ?
C116 C115 1.32(2) . ?
C116 H116 0.93 . ?
C115 C114 1.42(2) . ?
C115 H115 0.93 . ?
C114 C113 1.36(2) . ?
C114 H114 0.93 . ?
C113 C112 1.396(17) . ?
C113 H113 0.93 . ?
C112 H112 0.93 . ?
C311 C316 1.402(17) . ?
C311 C312 1.405(17) . ?
C312 C313 1.36(2) . ?
C312 H312 0.93 . ?
C313 C314 1.44(2) . ?
C313 H313 0.93 . ?
C314 C315 1.35(2) . ?
C314 H314 0.93 . ?
C315 C316 1.413(18) . ?
C315 H315 0.93 . ?
C316 H316 0.93 . ?
C431 C331 1.497(16) . ?
C431 H43A 0.97 . ?
C431 H43B 0.97 . ?
C2 C3 1.366(17) . ?
C2 N1 1.396(13) . ?
C2 C1 1.418(19) . ?
O1 C7 1.275(14) . ?
C7 C1 1.478(7) . ?
C331 H33A 0.97 . ?
C331 H33B 0.97 . ?
C1 C6 1.337(18) . ?
C321 C322 1.365(16) . ?
C321 C326 1.391(17) . ?
C326 C325 1.370(18) . ?
C326 H326 0.93 . ?
C325 C324 1.37(2) . ?
C325 H325 0.93 . ?
C324 C323 1.29(2) . ?
C324 H324 0.93 . ?
C323 C322 1.446(18) . ?
C323 H323 0.93 . ?
C322 H322 0.93 . ?
N1 C8 1.444(11) . ?
N1 H1 0.86 . ?
C4 C3 1.29(2) . ?
C4 C5 1.43(2) . ?
C4 H4 0.93 . ?
C131 C231 1.506(17) . ?
C131 H13A 0.97 . ?
C131 H13B 0.97 . ?
C121 C126 1.347(17) . ?
C121 C122 1.374(17) . ?
C126 C125 1.349(18) . ?
C126 H126 0.93 . ?
C125 C124 1.38(2) . ?
C125 H125 0.93 . ?
C124 C123 1.30(2) . ?
C124 H124 0.93 . ?
C123 C122 1.387(18) . ?
C123 H123 0.93 . ?
C122 H122 0.93 . ?
C231 H23A 0.97 . ?
C231 H23B 0.97 . ?
C3 H3 0.93 . ?
C5 C6 1.425(18) . ?
C5 H5 0.93 . ?
C411 C412 1.372(19) . ?
C411 C416 1.422(17) . ?
C416 C415 1.405(18) . ?
C416 H416 0.93 . ?
C415 C414 1.30(2) . ?
C415 H415 0.93 . ?
C414 C413 1.42(2) . ?
C414 H414 0.93 . ?
C413 C412 1.378(17) . ?
C413 H413 0.93 . ?
C412 H412 0.93 . ?
C221 C222 1.311(17) . ?
C221 C226 1.381(18) . ?
C226 C225 1.371(19) . ?
C226 H226 0.93 . ?
C225 C224 1.45(2) . ?
C225 H225 0.93 . ?
C224 C223 1.33(2) . ?
C224 H224 0.93 . ?
C223 C222 1.42(2) . ?
C223 H223 0.93 . ?
C222 H222 0.93 . ?
F2 F6 1.72(3) . ?
C6 H6 0.93 . ?
C8 C13 1.230(17) . ?
C8 C9 1.430(14) . ?
C13 C12 1.346(16) . ?
C13 H13 0.93 . ?
C12 C11 1.39(2) . ?
C12 H12 0.93 . ?
C11 C10 1.39(2) . ?
C11 H11 0.93 . ?
C10 C9 1.342(17) . ?
C10 Cl1 1.738(13) . ?
C9 C14 1.463(14) . ?
C14 H14A 0.96 . ?
C14 H14B 0.96 . ?
C14 H14C 0.96 . ?

loop_
    _geom_angle_atom_site_label_1
    _geom_angle_atom_site_label_2
    _geom_angle_atom_site_label_3
    _geom_angle
    _geom_angle_site_symmetry_1
    _geom_angle_site_symmetry_3
    _geom_angle_publ_flag
O1 Ru1 O2 59.70(15) . . ?
O1 Ru1 P1 159.82(19) . . ?
O2 Ru1 P1 103.9(2) . . ?
O1 Ru1 P3 107.6(2) . . ?
O2 Ru1 P3 163.0(2) . . ?
P1 Ru1 P3 90.71(4) . . ?
O1 Ru1 P4 87.3(2) . . ?
O2 Ru1 P4 84.5(2) . . ?
P1 Ru1 P4 103.49(11) . . ?
P3 Ru1 P4 83.63(11) . . ?
O1 Ru1 P2 83.6(2) . . ?
O2 Ru1 P2 87.5(2) . . ?
P1 Ru1 P2 84.08(11) . . ?
P3 Ru1 P2 102.88(11) . . ?
P4 Ru1 P2 170.09(4) . . ?
O1 Ru1 C7 29.9(4) . . ?
O2 Ru1 C7 29.8(4) . . ?
P1 Ru1 C7 132.9(3) . . ?
P3 Ru1 C7 136.4(3) . . ?
P4 Ru1 C7 84.7(4) . . ?
P2 Ru1 C7 85.5(4) . . ?
C231 P2 C211 107.0(6) . . ?
C231 P2 C221 101.1(6) . . ?
C211 P2 C221 101.9(5) . . ?
C231 P2 Ru1 108.1(4) . . ?
C211 P2 Ru1 120.1(4) . . ?
C221 P2 Ru1 116.6(4) . . ?
C311 P3 C331 100.7(5) . . ?
C311 P3 C321 101.4(5) . . ?
C331 P3 C321 101.8(5) . . ?
C311 P3 Ru1 125.7(4) . . ?
C331 P3 Ru1 107.8(3) . . ?
C321 P3 Ru1 116.1(4) . . ?
C121 P1 C111 101.3(6) . . ?
C121 P1 C131 102.8(6) . . ?
C111 P1 C131 98.0(6) . . ?
C121 P1 Ru1 126.7(4) . . ?
C111 P1 Ru1 115.8(4) . . ?
C131 P1 Ru1 107.9(4) . . ?
C411 P4 C422 100.9(6) . . ?
C411 P4 C431 108.0(6) . . ?
C422 P4 C431 104.2(6) . . ?
C411 P4 Ru1 118.2(4) . . ?
C422 P4 Ru1 118.0(4) . . ?
C431 P4 Ru1 106.4(4) . . ?
C7 O2 Ru1 91.6(5) . . ?
F4 P5 F5 117.5(16) . . ?
F4 P5 F6 92.2(19) . . ?
F5 P5 F6 147(2) . . ?
F4 P5 F1 95.4(12) . . ?
F5 P5 F1 91.3(11) . . ?
F6 P5 F1 101.2(16) . . ?
F4 P5 F3 90.9(12) . . ?
F5 P5 F3 79.0(12) . . ?
F6 P5 F3 86.2(15) . . ?
F1 P5 F3 170.1(14) . . ?
F4 P5 F2 160(2) . . ?
F5 P5 F2 83.0(16) . . ?
F6 P5 F2 68.1(14) . . ?
F1 P5 F2 83.4(12) . . ?
F3 P5 F2 93.4(14) . . ?
C423 C422 C427 117.6(11) . . ?
C423 C422 P4 123.1(10) . . ?
C427 C422 P4 119.3(9) . . ?
C426 C427 C422 121.7(13) . . ?
C426 C427 H427 119.1 . . ?
C422 C427 H427 119.1 . . ?
C427 C426 C425 117.3(13) . . ?
C427 C426 H426 121.4 . . ?
C425 C426 H426 121.4 . . ?
C424 C425 C426 122.8(13) . . ?
C424 C425 H425 118.6 . . ?
C426 C425 H425 118.6 . . ?
C425 C424 C423 121.8(13) . . ?
C425 C424 H424 119.1 . . ?
C423 C424 H424 119.1 . . ?
C422 C423 C424 118.8(13) . . ?
C422 C423 H423 120.6 . . ?
C424 C423 H423 120.6 . . ?
C212 C211 C216 116.7(12) . . ?
C212 C211 P2 126.4(10) . . ?
C216 C211 P2 116.9(9) . . ?
C215 C216 C211 120.7(15) . . ?
C215 C216 H216 119.7 . . ?
C211 C216 H216 119.7 . . ?
C214 C215 C216 121.7(16) . . ?
C214 C215 H215 119.1 . . ?
C216 C215 H215 119.1 . . ?
C215 C214 C213 118.5(13) . . ?
C215 C214 H214 120.8 . . ?
C213 C214 H214 120.8 . . ?
C212 C213 C214 118.2(15) . . ?
C212 C213 H213 120.9 . . ?
C214 C213 H213 120.9 . . ?
C213 C212 C211 124.0(15) . . ?
C213 C212 H212 118 . . ?
C211 C212 H212 118 . . ?
C112 C111 C116 120.1(13) . . ?
C112 C111 P1 118.6(10) . . ?
C116 C111 P1 121.3(11) . . ?
C115 C116 C111 121.0(14) . . ?
C115 C116 H116 119.5 . . ?
C111 C116 H116 119.5 . . ?
C116 C115 C114 120.8(14) . . ?
C116 C115 H115 119.6 . . ?
C114 C115 H115 119.6 . . ?
C113 C114 C115 117.5(14) . . ?
C113 C114 H114 121.2 . . ?
C115 C114 H114 121.2 . . ?
C114 C113 C112 121.5(13) . . ?
C114 C113 H113 119.2 . . ?
C112 C113 H113 119.2 . . ?
C111 C112 C113 119.0(13) . . ?
C111 C112 H112 120.5 . . ?
C113 C112 H112 120.5 . . ?
C316 C311 C312 119.1(11) . . ?
C316 C311 P3 119.1(8) . . ?
C312 C311 P3 121.4(9) . . ?
C313 C312 C311 120.8(14) . . ?
C313 C312 H312 119.6 . . ?
C311 C312 H312 119.6 . . ?
C312 C313 C314 119.3(13) . . ?
C312 C313 H313 120.4 . . ?
C314 C313 H313 120.4 . . ?
C315 C314 C313 120.7(12) . . ?
C315 C314 H314 119.6 . . ?
C313 C314 H314 119.6 . . ?
C314 C315 C316 119.7(15) . . ?
C314 C315 H315 120.1 . . ?
C316 C315 H315 120.1 . . ?
C311 C316 C315 120.0(13) . . ?
C311 C316 H316 120 . . ?
C315 C316 H316 120 . . ?
C331 C431 P4 107.8(7) . . ?
C331 C431 H43A 110.1 . . ?
P4 C431 H43A 110.1 . . ?
C331 C431 H43B 110.1 . . ?
P4 C431 H43B 110.1 . . ?
H43A C431 H43B 108.5 . . ?
C3 C2 N1 123.5(13) . . ?
C3 C2 C1 113.7(14) . . ?
N1 C2 C1 122.7(9) . . ?
C7 O1 Ru1 91.9(5) . . ?
O2 C7 O1 116.8(4) . . ?
O2 C7 C1 121.9(13) . . ?
O1 C7 C1 121.2(12) . . ?
O2 C7 Ru1 58.6(3) . . ?
O1 C7 Ru1 58.2(4) . . ?
C1 C7 Ru1 178.4(12) . . ?
C431 C331 P3 110.2(8) . . ?
C431 C331 H33A 109.6 . . ?
P3 C331 H33A 109.6 . . ?
C431 C331 H33B 109.6 . . ?
P3 C331 H33B 109.6 . . ?
H33A C331 H33B 108.1 . . ?
C6 C1 C2 119.5(6) . . ?
C6 C1 C7 120.6(14) . . ?
C2 C1 C7 119.9(13) . . ?
C322 C321 C326 116.2(11) . . ?
C322 C321 P3 123.0(9) . . ?
C326 C321 P3 120.8(8) . . ?
C325 C326 C321 123.4(12) . . ?
C325 C326 H326 118.3 . . ?
C321 C326 H326 118.3 . . ?
C326 C325 C324 118.4(15) . . ?
C326 C325 H325 120.8 . . ?
C324 C325 H325 120.8 . . ?
C323 C324 C325 120.9(14) . . ?
C323 C324 H324 119.6 . . ?
C325 C324 H324 119.6 . . ?
C324 C323 C322 121.3(15) . . ?
C324 C323 H323 119.3 . . ?
C322 C323 H323 119.3 . . ?
C321 C322 C323 119.6(13) . . ?
C321 C322 H322 120.2 . . ?
C323 C322 H322 120.2 . . ?
C2 N1 C8 130.3(7) . . ?
C2 N1 H1 114.8 . . ?
C8 N1 H1 114.8 . . ?
C3 C4 C5 120.9(7) . . ?
C3 C4 H4 119.5 . . ?
C5 C4 H4 119.5 . . ?
C231 C131 P1 110.6(8) . . ?
C231 C131 H13A 109.5 . . ?
P1 C131 H13A 109.5 . . ?
C231 C131 H13B 109.5 . . ?
P1 C131 H13B 109.5 . . ?
H13A C131 H13B 108.1 . . ?
C126 C121 C122 116.9(11) . . ?
C126 C121 P1 120.3(9) . . ?
C122 C121 P1 122.8(10) . . ?
C121 C126 C125 121.4(12) . . ?
C121 C126 H126 119.3 . . ?
C125 C126 H126 119.3 . . ?
C126 C125 C124 121.7(13) . . ?
C126 C125 H125 119.2 . . ?
C124 C125 H125 119.2 . . ?
C123 C124 C125 117.4(13) . . ?
C123 C124 H124 121.3 . . ?
C125 C124 H124 121.3 . . ?
C124 C123 C122 122.3(14) . . ?
C124 C123 H123 118.9 . . ?
C122 C123 H123 118.9 . . ?
C121 C122 C123 120.3(13) . . ?
C121 C122 H122 119.9 . . ?
C123 C122 H122 119.9 . . ?
C131 C231 P2 110.9(8) . . ?
C131 C231 H23A 109.5 . . ?
P2 C231 H23A 109.5 . . ?
C131 C231 H23B 109.5 . . ?
P2 C231 H23B 109.5 . . ?
H23A C231 H23B 108 . . ?
C4 C3 C2 128.1(17) . . ?
C4 C3 H3 116 . . ?
C2 C3 H3 116 . . ?
C6 C5 C4 111.7(12) . . ?
C6 C5 H5 124.1 . . ?
C4 C5 H5 124.1 . . ?
C412 C411 C416 120.4(12) . . ?
C412 C411 P4 117.4(11) . . ?
C416 C411 P4 122.1(10) . . ?
C415 C416 C411 116.6(13) . . ?
C415 C416 H416 121.7 . . ?
C411 C416 H416 121.7 . . ?
C414 C415 C416 123.3(15) . . ?
C414 C415 H415 118.4 . . ?
C416 C415 H415 118.4 . . ?
C415 C414 C413 120.3(13) . . ?
C415 C414 H414 119.8 . . ?
C413 C414 H414 119.8 . . ?
C412 C413 C414 118.8(15) . . ?
C412 C413 H413 120.6 . . ?
C414 C413 H413 120.6 . . ?
C411 C412 C413 120.4(15) . . ?
C411 C412 H412 119.8 . . ?
C413 C412 H412 119.8 . . ?
C222 C221 C226 118.5(12) . . ?
C222 C221 P2 121.5(10) . . ?
C226 C221 P2 119.9(10) . . ?
C225 C226 C221 122.3(15) . . ?
C225 C226 H226 118.9 . . ?
C221 C226 H226 118.9 . . ?
C226 C225 C224 119.6(16) . . ?
C226 C225 H225 120.2 . . ?
C224 C225 H225 120.2 . . ?
C223 C224 C225 115.1(14) . . ?
C223 C224 H224 122.5 . . ?
C225 C224 H224 122.5 . . ?
C224 C223 C222 123.7(14) . . ?
C224 C223 H223 118.1 . . ?
C222 C223 H223 118.1 . . ?
C221 C222 C223 120.6(14) . . ?
C221 C222 H222 119.7 . . ?
C223 C222 H222 119.7 . . ?
P5 F2 F6 54.0(10) . . ?
C1 C6 C5 126.0(14) . . ?
C1 C6 H6 117 . . ?
C5 C6 H6 117 . . ?
P5 F6 F2 57.8(10) . . ?
C13 C8 C9 120.9(10) . . ?
C13 C8 N1 123.1(9) . . ?
C9 C8 N1 115.9(8) . . ?
C8 C13 C12 126.3(13) . . ?
C8 C13 H13 116.8 . . ?
C12 C13 H13 116.8 . . ?
C13 C12 C11 115.5(12) . . ?
C13 C12 H12 122.2 . . ?
C11 C12 H12 122.2 . . ?
C10 C11 C12 118.4(11) . . ?
C10 C11 H11 120.8 . . ?
C12 C11 H11 120.8 . . ?
C9 C10 C11 122.9(12) . . ?
C9 C10 Cl1 116.7(12) . . ?
C11 C10 Cl1 120.4(11) . . ?
C10 C9 C8 114.7(11) . . ?
C10 C9 C14 123.5(11) . . ?
C8 C9 C14 121.8(9) . . ?
C9 C14 H14A 109.5 . . ?
C9 C14 H14B 109.5 . . ?
H14A C14 H14B 109.5 . . ?
C9 C14 H14C 109.5 . . ?
H14A C14 H14C 109.5 . . ?
H14B C14 H14C 109.5 . . ?

# The following lines are used to test the character set of files sent by
# network email or other means. They are not part of the CIF data set
# abcdefghijklmnopqrstuvwxyzABCDEFGHIJKLMNOPQRSTUVWXYZ0123456789
# !@#$%^&*()_+{}:"~<>?|\-=[];'`,./

# END of CIF
