# Supplementary material for: Synthesis and Structure Elucidation of New NSAID Diphosphine Ruthenium(II) Complexes as Potential Anticancer Agents: DNA/BSA Binding and Cytotoxicity Assays
Source: ACS Omega. 2026 Apr 8;11(15):23079–89. doi: 10.1021/acsomega.5c12981 (PMC13103785; doi:10.1021/acsomega.5c12981)
Supplement: Supplementary file 5 [file ao5c12981_si_005.cif]

#\#CIF_1.1

#  CIF produced by WinGX routine CIF_UPDATE
#  Created on 2021-01-27 at 03:19:25
#  Using CIFtbx version 3.0.4  1 Sep 2006

#  Dictionary name : cif_core.dic
#  Dictionary vers : 2.4.5
#  Request file    : c:\wingx\files\archive.reqdat
#  CIF files read  : jh-pino-beflu2

#------------------ SECTION 1. GLOBAL INFORMATION ---------------------------#

data_global

#------------------ AUDIT DETAILS -------------------------------------------#

_audit_creation_date            2021-01-27
_audit_creation_method          'WinGX routine CIF_UPDATE'
_audit_conform_dict_name        cif_core.dic
_audit_conform_dict_version     2.4
_audit_conform_dict_location    ftp://ftp.iucr.org/pub/cif_core.dic
_audit_update_record            ?

#==============================================================================
#
# SUBMISSION DETAILS
# Name and address of author for correspondence

_publ_contact_author_name       'Rodrigo, Correa'
_publ_contact_author_address
;

;
_publ_contact_author_email       ' '
_publ_contact_author_fax         ' '
_publ_contact_author_phone       ' '


_publ_contact_letter
;
 Submission dated :2021-01-27

Please consider this CIF for submission to the Cambridge Crystallographic
Data Centre. I certify that all authors have seen and approved of this
submission, that all have made significant scientific contributions to the
work reported, and that all share responsibility and accountability for
the results.

This CIF  is submitted as a personal communication

This CIF is submitted as part of a journal submission
<Insert Journal details here>

<Insert NAME here>
;


#==============================================================================
#
# TITLE AND AUTHOR LIST

_publ_section_title
; ?
;
_publ_section_title_footnote
; ?
;

# The loop structure below should contain the names and addresses of all
# authors, in the required order of publication. Repeat as necessary.

loop_
 _publ_author_name
 _publ_author_footnote
 _publ_author_address
?
?
;?
;

#------------------  SECTION 2. COMPOUND(S) DETAILS -------------------------#

data_jh-pino-beflu2

_audit_creation_date                    2021-01-27T03:19:25-00:00
_audit_creation_method                  'WinGX routine CIF_UPDATE'

#----------------------------------------------------------------------------#
#                   CHEMICAL INFORMATION                                     #
#----------------------------------------------------------------------------#

_chemical_formula_sum                   'C66 H57 Cl0 F9 N O2 P5 Ru'
_chemical_formula_weight                1323.04
_chemical_absolute_configuration        ad

#----------------------------------------------------------------------------#
#                   UNIT CELL INFORMATION                                    #
#----------------------------------------------------------------------------#

_symmetry_cell_setting                  monoclinic
_symmetry_space_group_name_H-M          'C c'
_symmetry_space_group_name_Hall         'C -2yc'
_symmetry_Int_Tables_number             9
loop_
    _symmetry_equiv_pos_as_xyz
'x, y, z'
'x, -y, z+1/2'
'x+1/2, y+1/2, z'
'x+1/2, -y+1/2, z+1/2'

_cell_length_a                          19.5508(6)
_cell_length_b                          15.8677(5)
_cell_length_c                          19.2157(7)
_cell_angle_alpha                       90
_cell_angle_beta                        99.713(3)
_cell_angle_gamma                       90
_cell_volume                            5875.8(3)
_cell_formula_units_Z                   4
_cell_measurement_temperature           293(2)

#----------------------------------------------------------------------------#
#                   CRYSTAL INFORMATION                                      #
#----------------------------------------------------------------------------#

_exptl_crystal_description        Block
_exptl_crystal_colour             Yellow
_exptl_crystal_size_max           0.36
_exptl_crystal_size_mid           0.15
_exptl_crystal_size_min           0.10
_exptl_crystal_density_meas       ?
_exptl_crystal_density_method     'not measured'
_cell_measurement_reflns_used     15567
_cell_measurement_theta_min        2.6
_cell_measurement_theta_max        27.0
_exptl_crystal_density_diffrn           1.496
_exptl_crystal_F_000                    2704

#----------------------------------------------------------------------------#
#                   ABSORPTION CORRECTION                                    #
#----------------------------------------------------------------------------#

_exptl_absorpt_coefficient_mu           0.479
_exptl_absorpt_correction_type          none

#----------------------------------------------------------------------------#
#                   DATA COLLECTION                                          #
#----------------------------------------------------------------------------#
_diffrn_measurement_device       'two-circle diffractometer'
_diffrn_measurement_device_type  'XtaLAB Mini (ROW)'
_diffrn_measurement_method       '\w scans'
_diffrn_orient_matrix_type       
'CrysAlisPro convention (1999,Acta A55,543-557)'
_diffrn_orient_matrix_UB_11      -0.0121513000
_diffrn_orient_matrix_UB_12      -0.0056291000
_diffrn_orient_matrix_UB_13      0.0220187000
_diffrn_orient_matrix_UB_21      0.0333109000
_diffrn_orient_matrix_UB_22      -0.0229508000
_diffrn_orient_matrix_UB_23      0.0031956000
_diffrn_orient_matrix_UB_31      0.0357314000
_diffrn_orient_matrix_UB_32      0.0194374000
_diffrn_orient_matrix_UB_33      0.0101321000
_diffrn_radiation_monochromator  graphite
_diffrn_source                   'fine-focus sealed X-ray tube'
_diffrn_source_type              'Rigaku (Mo) X-ray Source'
_diffrn_ambient_temperature       293(2)
_diffrn_radiation_wavelength      0.71073
_diffrn_radiation_type            MoK\a
_diffrn_radiation_probe                 x-ray
_diffrn_standards_number                0
_diffrn_standards_interval_time         0
_diffrn_standards_interval_count        0
_diffrn_reflns_av_R_equivalents         0.0326
_diffrn_reflns_av_unetI/netI            0.0521
_diffrn_reflns_number                   26808
_diffrn_reflns_limit_h_min              -24
_diffrn_reflns_limit_h_max              24
_diffrn_reflns_limit_k_min              -18
_diffrn_reflns_limit_k_max              20
_diffrn_reflns_limit_l_min              -24
_diffrn_reflns_limit_l_max              24
_diffrn_reflns_theta_min                2.567
_diffrn_reflns_theta_max                26.999
_diffrn_reflns_theta_full               25.242
_diffrn_measured_fraction_theta_full
                                        0.999
_diffrn_measured_fraction_theta_max
                                        0.999
_diffrn_reflns_Laue_measured_fraction_full
                                        0.999
_diffrn_reflns_Laue_measured_fraction_max
                                        0.999
_diffrn_reflns_point_group_measured_fraction_full
                                        0.984
_diffrn_reflns_point_group_measured_fraction_max
                                        0.977
_reflns_Friedel_fraction_full           0.969
_reflns_Friedel_fraction_max            0.954
_reflns_Friedel_coverage                0.953
_reflns_number_total                    12514
_reflns_number_gt                       10000
_reflns_threshold_expression            'I > 2\s(I)'

#----------------------------------------------------------------------------#
#                   COMPUTER PROGRAMS USED                                   #
#----------------------------------------------------------------------------#

_computing_structure_solution           'SHELXT 2014/5 (Sheldrick, 2014)'
_computing_structure_refinement         'SHELXL-2018/3 (Sheldrick, 2018)'

#----------------------------------------------------------------------------#
#                   STRUCTURE SOLUTION                                       #
#----------------------------------------------------------------------------#

_atom_sites_solution_hydrogens          geom

#----------------------------------------------------------------------------#
#                   REFINEMENT INFORMATION                                   #
#----------------------------------------------------------------------------#

_shelx_SHELXL_version_number            2018/3
_refine_ls_structure_factor_coef        Fsqd
_refine_ls_matrix_type                  full
_refine_ls_weighting_scheme             calc
_refine_ls_weighting_details
                      'w=1/[\s^2^(Fo^2^)+(0.0351P)^2^] where P=(Fo^2^+2Fc^2^)/3'
_refine_ls_hydrogen_treatment           constr
_refine_ls_extinction_method            none
_refine_ls_number_reflns                12514
_refine_ls_number_parameters            793
_refine_ls_number_restraints            2
_refine_ls_R_factor_all                 0.0506
_refine_ls_R_factor_gt                  0.0341
_refine_ls_wR_factor_ref                0.0879
_refine_ls_wR_factor_gt                 0.0794
_refine_ls_goodness_of_fit_ref          1.029
_refine_ls_restrained_S_all             1.029
_refine_ls_shift/su_max                 0
_refine_ls_shift/su_mean                0
_refine_ls_abs_structure_details
;
 Classical Flack method preferred over Parsons because s.u. lower.
;
_refine_ls_abs_structure_Flack          -0.01(4)
_refine_diff_density_max                0.313
_refine_diff_density_min                -0.521
_refine_diff_density_rms                0.062

#----------------------------------------------------------------------------#
#                   CONSTRAINTS AND RESTRAINTS                               #
#----------------------------------------------------------------------------#


#----------------------------------------------------------------------------#
#                   ATOMIC TYPES, COORDINATES AND THERMAL PARAMETERS         #
#----------------------------------------------------------------------------#

loop_
    _atom_type_symbol
    _atom_type_description
    _atom_type_scat_dispersion_real
    _atom_type_scat_dispersion_imag
    _atom_type_scat_source
C C 0.0033 0.0016 'International Tables Vol C Tables 4.2.6.8 and 6.1.1.4'
H H 0 0 'International Tables Vol C Tables 4.2.6.8 and 6.1.1.4'
Cl Cl 0.1484 0.1585 'International Tables Vol C Tables 4.2.6.8 and 6.1.1.4'
N N 0.0061 0.0033 'International Tables Vol C Tables 4.2.6.8 and 6.1.1.4'
O O 0.0106 0.006 'International Tables Vol C Tables 4.2.6.8 and 6.1.1.4'
Ru Ru -1.2594 0.8363 'International Tables Vol C Tables 4.2.6.8 and 6.1.1.4'
P P 0.1023 0.0942 'International Tables Vol C Tables 4.2.6.8 and 6.1.1.4'
F F 0.0171 0.0103 'International Tables Vol C Tables 4.2.6.8 and 6.1.1.4'

loop_
    _atom_site_label
    _atom_site_type_symbol
    _atom_site_fract_x
    _atom_site_fract_y
    _atom_site_fract_z
    _atom_site_U_iso_or_equiv
    _atom_site_adp_type
    _atom_site_occupancy
    _atom_site_site_symmetry_order
    _atom_site_calc_flag
    _atom_site_refinement_flags_posn
    _atom_site_refinement_flags_adp
    _atom_site_refinement_flags_occupancy
    _atom_site_disorder_assembly
    _atom_site_disorder_group
Ru1 Ru 0.49985(5) 0.50069(2) 0.53133(5) 0.02544(9) Uani 1 1 d . . . A 1
P4 P 0.41501(11) 0.48747(13) 0.60633(11) 0.0302(5) Uani 1 1 d . . . A 1
P3 P 0.54663(10) 0.60114(13) 0.61285(11) 0.0308(5) Uani 1 1 d . . . A 1
P1 P 0.45586(10) 0.60583(13) 0.45376(10) 0.0292(5) Uani 1 1 d . . . A 1
P2 P 0.58379(11) 0.48861(12) 0.45512(11) 0.0289(5) Uani 1 1 d . . . A 1
O1 O 0.5419(3) 0.3817(3) 0.5759(3) 0.0320(13) Uani 1 1 d . . . A 1
O2 O 0.4583(3) 0.3799(3) 0.4862(3) 0.0323(13) Uani 1 1 d . . . A 1
C322 C 0.6253(4) 0.7160(5) 0.5520(4) 0.044(2) Uani 1 1 d . . . A 1
H322 H 0.641124 0.668525 0.531192 0.052 Uiso 1 1 calc R U . A 1
C231 C 0.5510(4) 0.5485(5) 0.3757(4) 0.0368(19) Uani 1 1 d . . . A 1
H23A H 0.588304 0.56063 0.349771 0.044 Uiso 1 1 calc R U . A 1
H23B H 0.515653 0.516326 0.345311 0.044 Uiso 1 1 calc R U . A 1
C221 C 0.5991(4) 0.3844(4) 0.4206(4) 0.0354(18) Uani 1 1 d . . . A 1
C111 C 0.3819(4) 0.5785(4) 0.3848(4) 0.0324(17) Uani 1 1 d . . . A 1
C112 C 0.3399(4) 0.6416(5) 0.3499(4) 0.047(2) Uani 1 1 d . . . A 1
H112 H 0.347913 0.697808 0.362267 0.057 Uiso 1 1 calc R U . A 1
C416 C 0.3361(4) 0.3417(5) 0.6184(5) 0.046(2) Uani 1 1 d . . . A 1
H416 H 0.301581 0.368214 0.586705 0.055 Uiso 1 1 calc R U . A 1
C422 C 0.2944(5) 0.5048(4) 0.5107(5) 0.044(3) Uani 1 1 d . . . A 1
H422 H 0.316618 0.469625 0.482812 0.053 Uiso 1 1 calc R U . A 1
C6 C 0.5426(4) 0.2100(5) 0.5935(4) 0.043(2) Uani 1 1 d . . . A 1
H6 H 0.569152 0.244621 0.626571 0.052 Uiso 1 1 calc R U . A 1
C1 C 0.5010(5) 0.2463(2) 0.5354(5) 0.0322(9) Uani 1 1 d . . . A 1
C113 C 0.2864(4) 0.6196(6) 0.2969(5) 0.057(2) Uani 1 1 d . . . A 1
H113 H 0.258844 0.661793 0.273014 0.068 Uiso 1 1 calc R U . A 1
C331 C 0.4809(4) 0.6242(5) 0.6698(4) 0.0361(19) Uani 1 1 d . . . A 1
H33A H 0.502843 0.65199 0.712732 0.043 Uiso 1 1 calc R U . A 1
H33B H 0.445562 0.661521 0.645165 0.043 Uiso 1 1 calc R U . A 1
C7 C 0.5000(5) 0.3390(2) 0.5308(5) 0.0288(8) Uani 1 1 d . . . A 1
C226 C 0.5615(5) 0.2692(5) 0.3426(5) 0.050(2) Uani 1 1 d . . . A 1
H226 H 0.527861 0.244359 0.308846 0.061 Uiso 1 1 calc R U . A 1
C324 C 0.6519(5) 0.7937(5) 0.5399(5) 0.055(2) Uani 1 1 d . . . A 1
H324 H 0.684211 0.799143 0.50979 0.066 Uiso 1 1 calc R U . A 1
C5 C 0.5455(4) 0.1240(4) 0.6034(4) 0.0517(17) Uani 1 1 d . . . A 1
H5 H 0.574113 0.100536 0.642087 0.062 Uiso 1 1 calc R U . A 1
C415 C 0.3241(5) 0.2647(6) 0.6432(6) 0.065(3) Uani 1 1 d . . . A 1
H415 H 0.281799 0.238407 0.627309 0.078 Uiso 1 1 calc R U . A 1
C321 C 0.5752(4) 0.7074(5) 0.5947(4) 0.0362(17) Uani 1 1 d . . . A 1
C426 C 0.2944(4) 0.5790(5) 0.6176(5) 0.045(2) Uani 1 1 d . . . A 1
H426 H 0.315816 0.594935 0.662617 0.054 Uiso 1 1 calc R U . A 1
C227 C 0.5486(4) 0.3460(5) 0.3708(4) 0.042(2) Uani 1 1 d . . . A 1
H227 H 0.506045 0.372372 0.356638 0.051 Uiso 1 1 calc R U . A 1
C211 C 0.6716(4) 0.5250(5) 0.4876(4) 0.0361(19) Uani 1 1 d . . . A 1
C216 C 0.7081(4) 0.5783(5) 0.4503(5) 0.045(2) Uani 1 1 d . . . A 1
H216 H 0.689017 0.59544 0.404877 0.054 Uiso 1 1 calc R U . A 1
C424 C 0.1958(5) 0.5862(6) 0.5247(6) 0.064(3) Uani 1 1 d . . . A 1
H424 H 0.151853 0.60713 0.50691 0.076 Uiso 1 1 calc R U . A 1
C121 C 0.4296(4) 0.7108(4) 0.4783(4) 0.0327(16) Uani 1 1 d . . . A 1
N1 N 0.4182(3) 0.2278(3) 0.4287(3) 0.0474(13) Uani 1 1 d . . . A 1
H1 H 0.399354 0.275403 0.435473 0.057 Uiso 1 1 calc R U . A 1
C411 C 0.3985(4) 0.3816(4) 0.6394(4) 0.0327(17) Uani 1 1 d . . . A 1
C4 C 0.5053(4) 0.0742(4) 0.5550(3) 0.0513(18) Uani 1 1 d . . . A 1
H4 H 0.505864 0.016142 0.561627 0.062 Uiso 1 1 calc R U . A 1
C421 C 0.3284(4) 0.5266(5) 0.5773(4) 0.0326(17) Uani 1 1 d . . . A 1
C412 C 0.4479(4) 0.3414(5) 0.6871(4) 0.0432(19) Uani 1 1 d . . . A 1
H412 H 0.490374 0.367616 0.702027 0.052 Uiso 1 1 calc R U . A 1
C316 C 0.6289(5) 0.4825(5) 0.6982(5) 0.041(2) Uani 1 1 d . . . A 1
H316 H 0.598269 0.442403 0.675602 0.049 Uiso 1 1 calc R U . A 1
C414 C 0.3729(5) 0.2238(5) 0.6916(5) 0.058(2) Uani 1 1 d . . . A 1
H414 H 0.363679 0.171177 0.709125 0.069 Uiso 1 1 calc R U . A 1
C311 C 0.6195(4) 0.5669(5) 0.6797(4) 0.0356(18) Uani 1 1 d . . . A 1
C118 C 0.3697(5) 0.4966(4) 0.3657(5) 0.036(2) Uani 1 1 d . . . A 1
H118 H 0.398368 0.454553 0.388181 0.043 Uiso 1 1 calc R U . A 1
C116 C 0.3144(5) 0.4751(6) 0.3124(5) 0.052(2) Uani 1 1 d . . . A 1
H116 H 0.305898 0.418963 0.299934 0.062 Uiso 1 1 calc R U . A 1
C123 C 0.4340(5) 0.8612(5) 0.4682(6) 0.070(3) Uani 1 1 d . . . A 1
H123 H 0.453566 0.909374 0.4522 0.084 Uiso 1 1 calc R U . A 1
C425 C 0.2280(5) 0.6077(6) 0.5908(5) 0.060(2) Uani 1 1 d . . . A 1
H425 H 0.205108 0.64229 0.618566 0.072 Uiso 1 1 calc R U . A 1
C423 C 0.2288(5) 0.5336(7) 0.4846(5) 0.054(2) Uani 1 1 d . . . A 1
H423 H 0.206915 0.517345 0.439851 0.065 Uiso 1 1 calc R U . A 1
C222 C 0.6612(5) 0.3420(5) 0.4402(5) 0.056(2) Uani 1 1 d . . . A 1
H222 H 0.695697 0.365866 0.473642 0.067 Uiso 1 1 calc R U . A 1
C325 C 0.6301(5) 0.8637(6) 0.5728(5) 0.065(3) Uani 1 1 d . . . A 1
H325 H 0.648475 0.916481 0.565795 0.078 Uiso 1 1 calc R U . A 1
C213 C 0.7665(5) 0.5269(7) 0.5838(5) 0.056(2) Uani 1 1 d . . . A 1
H213 H 0.786407 0.510184 0.629066 0.068 Uiso 1 1 calc R U . A 1
C131 C 0.5202(4) 0.6303(5) 0.3984(4) 0.0361(18) Uani 1 1 d . . . A 1
H13A H 0.498607 0.661588 0.35713 0.043 Uiso 1 1 calc R U . A 1
H13B H 0.556656 0.66494 0.424511 0.043 Uiso 1 1 calc R U . A 1
C327 C 0.5536(4) 0.7783(5) 0.6248(5) 0.050(2) Uani 1 1 d . . . A 1
H327 H 0.519012 0.77458 0.652485 0.06 Uiso 1 1 calc R U . A 1
C2 C 0.4613(4) 0.1939(4) 0.4856(4) 0.0379(17) Uani 1 1 d . . . A 1
C114 C 0.2728(5) 0.5379(6) 0.2785(5) 0.058(2) Uani 1 1 d . . . A 1
H114 H 0.235598 0.524424 0.243284 0.07 Uiso 1 1 calc R U . A 1
C122 C 0.4603(5) 0.7841(5) 0.4553(5) 0.052(2) Uani 1 1 d . . . A 1
H122 H 0.497904 0.779831 0.431601 0.063 Uiso 1 1 calc R U . A 1
C212 C 0.7017(5) 0.4982(4) 0.5544(5) 0.038(2) Uani 1 1 d . . . A 1
H212 H 0.678058 0.461009 0.579347 0.046 Uiso 1 1 calc R U . A 1
C215 C 0.7726(5) 0.6058(6) 0.4809(6) 0.061(3) Uani 1 1 d . . . A 1
H215 H 0.796804 0.642658 0.456362 0.074 Uiso 1 1 calc R U . A 1
C224 C 0.6228(5) 0.2296(6) 0.3634(5) 0.061(3) Uani 1 1 d . . . A 1
H224 H 0.630377 0.177175 0.344299 0.073 Uiso 1 1 calc R U . A 1
C3 C 0.4647(4) 0.1074(4) 0.4978(4) 0.0479(17) Uani 1 1 d . . . A 1
H3 H 0.438226 0.071492 0.46572 0.058 Uiso 1 1 calc R U . A 1
C126 C 0.3739(4) 0.7203(5) 0.5129(4) 0.0411(19) Uani 1 1 d . . . A 1
H126 H 0.352411 0.672586 0.527245 0.049 Uiso 1 1 calc R U . A 1
C223 C 0.6728(5) 0.2643(6) 0.4108(6) 0.066(3) Uani 1 1 d . . . A 1
H223 H 0.714958 0.236698 0.424041 0.079 Uiso 1 1 calc R U . A 1
C125 C 0.3492(5) 0.7995(5) 0.5270(5) 0.058(2) Uani 1 1 d . . . A 1
H125 H 0.312439 0.804511 0.551733 0.069 Uiso 1 1 calc R U . A 1
C314 C 0.7284(5) 0.5143(7) 0.7823(5) 0.057(2) Uani 1 1 d . . . A 1
H314 H 0.765599 0.495849 0.815521 0.069 Uiso 1 1 calc R U . A 1
C312 C 0.6658(4) 0.6237(5) 0.7163(4) 0.049(2) Uani 1 1 d . . . A 1
H312 H 0.660246 0.680931 0.706329 0.059 Uiso 1 1 calc R U . A 1
C413 C 0.4357(5) 0.2631(5) 0.7133(5) 0.052(2) Uani 1 1 d . . . A 1
H413 H 0.469851 0.236725 0.745548 0.062 Uiso 1 1 calc R U . A 1
C214 C 0.8015(5) 0.5798(6) 0.5464(5) 0.062(3) Uani 1 1 d . . . A 1
H214 H 0.84565 0.598349 0.566035 0.075 Uiso 1 1 calc R U . A 1
C124 C 0.3790(6) 0.8696(6) 0.5046(6) 0.073(3) Uani 1 1 d . . . A 1
H124 H 0.362545 0.922788 0.513608 0.087 Uiso 1 1 calc R U . A 1
C431 C 0.4484(4) 0.5434(5) 0.6875(4) 0.0371(18) Uani 1 1 d . . . A 1
H43A H 0.410926 0.555068 0.713345 0.044 Uiso 1 1 calc R U . A 1
H43B H 0.482619 0.50893 0.717055 0.044 Uiso 1 1 calc R U . A 1
C315 C 0.6823(5) 0.4578(6) 0.7489(4) 0.052(2) Uani 1 1 d . . . A 1
H315 H 0.68725 0.401107 0.760879 0.062 Uiso 1 1 calc R U . A 1
C326 C 0.5829(5) 0.8553(6) 0.6145(5) 0.070(3) Uani 1 1 d . . . A 1
H326 H 0.569202 0.902588 0.637326 0.084 Uiso 1 1 calc R U . A 1
C313 C 0.7207(4) 0.5972(6) 0.7677(5) 0.062(2) Uani 1 1 d . . . A 1
H313 H 0.751576 0.636204 0.791614 0.074 Uiso 1 1 calc R U . A 1
C8 C 0.4015(3) 0.1934(3) 0.3612(3) 0.0446(14) Uani 1 1 d . . . A 1
C11 C 0.3681(6) 0.1377(6) 0.2218(5) 0.087(3) Uani 1 1 d . . . A 1
H11 H 0.357591 0.120161 0.175059 0.104 Uiso 1 1 calc R U . A 1
C12 C 0.3337(7) 0.2044(7) 0.2462(5) 0.097(4) Uani 1 1 d . . . A 1
H12 H 0.29849 0.231171 0.215559 0.117 Uiso 1 1 calc R U . A 1
C9 C 0.4350(4) 0.1253(4) 0.3377(4) 0.0539(16) Uani 1 1 d . . . A 1
H9 H 0.469394 0.097203 0.368391 0.065 Uiso 1 1 calc R U . A 1
C13 C 0.3500(4) 0.2325(5) 0.3145(4) 0.067(2) Uani 1 1 d . . . A 1
H13 H 0.326282 0.278079 0.329341 0.081 Uiso 1 1 calc R U . A 1
C10 C 0.4173(5) 0.0988(5) 0.2679(4) 0.064(2) Uani 1 1 d . . . A 1
F2 F 0.4482(5) -0.0427(4) 0.2844(5) 0.188(5) Uani 1 1 d . . . A 1
F3 F 0.5212(4) 0.0352(6) 0.2542(6) 0.150(3) Uani 1 1 d . . . A 1
F1 F 0.4350(4) 0.0032(5) 0.1818(4) 0.180(4) Uani 1 1 d . . . A 1
C14 C 0.4556(6) 0.0243(7) 0.2465(6) 0.096(3) Uani 1 1 d . . . A 1
P5 P 0.14739(14) 0.31506(19) 0.31758(15) 0.0744(8) Uani 1 1 d . . . B 1
F4 F 0.1968(3) 0.3167(5) 0.2625(3) 0.134(2) Uani 1 1 d . . . B 1
F7 F 0.1551(13) 0.2301(11) 0.3442(17) 0.174(10) Uani 0.5 1 d . . P B 1
F9 F 0.0837(13) 0.301(3) 0.2689(14) 0.24(2) Uani 0.5 1 d . . P B 1
F5 F 0.1416(12) 0.4148(13) 0.302(2) 0.204(13) Uani 0.5 1 d . . P B 1
F8 F 0.0985(4) 0.3146(6) 0.3729(4) 0.170(3) Uani 1 1 d . . . B 1
F6 F 0.2139(9) 0.3390(16) 0.3773(11) 0.122(8) Uani 0.5 1 d . . P B 1
F7A F 0.1092(10) 0.2343(12) 0.2714(15) 0.143(9) Uani 0.5 1 d . . P C 2
F6A F 0.1966(9) 0.2397(16) 0.3519(13) 0.150(8) Uani 0.5 1 d . . P D 2
F9A F 0.0931(13) 0.3661(17) 0.2692(11) 0.140(9) Uani 0.5 1 d . . P E 2
F5A F 0.1825(15) 0.3819(15) 0.3586(12) 0.153(11) Uani 0.5 1 d . . P F 2

loop_
    _atom_site_aniso_label
    _atom_site_aniso_U_11
    _atom_site_aniso_U_22
    _atom_site_aniso_U_33
    _atom_site_aniso_U_23
    _atom_site_aniso_U_13
    _atom_site_aniso_U_12
Ru1 0.02640(15) 0.02434(15) 0.02615(15) -0.0005(3) 0.00605(11) -0.0012(3)
P4 0.0291(13) 0.0346(11) 0.0280(12) -0.0034(9) 0.0076(10) -0.0026(9)
P3 0.0329(11) 0.0282(10) 0.0317(11) -0.0051(8) 0.0071(9) -0.0040(8)
P1 0.0297(10) 0.0260(9) 0.0323(11) 0.0010(8) 0.0065(8) 0.0001(8)
P2 0.0272(12) 0.0329(10) 0.0280(12) -0.0016(9) 0.0086(10) 0.0004(9)
O1 0.037(3) 0.027(3) 0.032(3) 0.000(2) 0.004(3) -0.002(2)
O2 0.033(3) 0.025(3) 0.038(3) -0.004(2) 0.003(3) 0.000(2)
C322 0.043(4) 0.034(4) 0.053(5) -0.002(4) 0.007(4) -0.011(4)
C231 0.040(5) 0.042(5) 0.029(4) 0.005(3) 0.008(4) 0.002(4)
C221 0.041(4) 0.031(4) 0.037(4) 0.002(3) 0.016(4) 0.002(3)
C111 0.038(4) 0.031(4) 0.029(4) -0.001(3) 0.009(3) -0.002(3)
C112 0.051(4) 0.042(4) 0.046(4) 0.004(3) -0.004(3) 0.004(3)
C416 0.043(5) 0.032(4) 0.059(5) 0.002(4) 0.000(4) -0.005(4)
C422 0.044(6) 0.045(6) 0.047(6) 0.009(3) 0.018(5) -0.001(3)
C6 0.048(4) 0.032(4) 0.050(5) 0.002(3) 0.010(3) 0.001(3)
C1 0.033(2) 0.0265(19) 0.039(3) 0.005(4) 0.0126(19) -0.001(4)
C113 0.056(5) 0.056(5) 0.053(5) 0.001(4) -0.010(4) 0.010(4)
C331 0.036(4) 0.045(4) 0.028(4) -0.012(3) 0.005(3) 0.000(4)
C7 0.0282(19) 0.0286(19) 0.030(2) -0.004(5) 0.0076(16) -0.006(4)
C226 0.059(6) 0.045(5) 0.050(5) -0.004(4) 0.015(4) -0.010(4)
C324 0.057(6) 0.049(5) 0.059(5) 0.004(4) 0.010(4) -0.021(4)
C5 0.057(4) 0.042(4) 0.056(4) 0.011(3) 0.009(4) 0.008(3)
C415 0.049(5) 0.042(5) 0.097(7) 0.009(5) -0.009(5) -0.009(4)
C321 0.037(4) 0.037(4) 0.032(3) -0.002(3) -0.002(3) -0.002(3)
C426 0.042(5) 0.041(4) 0.055(5) 0.001(4) 0.018(4) 0.007(4)
C227 0.044(5) 0.045(5) 0.039(4) -0.006(4) 0.009(4) -0.001(4)
C211 0.028(4) 0.036(4) 0.047(5) -0.003(4) 0.013(4) -0.004(4)
C216 0.043(5) 0.050(5) 0.045(5) -0.001(4) 0.016(4) -0.006(4)
C424 0.040(5) 0.069(6) 0.085(7) 0.028(5) 0.020(5) 0.011(4)
C121 0.040(4) 0.019(3) 0.037(4) -0.001(3) 0.003(3) 0.008(3)
N1 0.054(3) 0.031(3) 0.053(3) -0.011(2) -0.002(3) 0.008(2)
C411 0.034(4) 0.033(4) 0.034(4) 0.004(3) 0.011(3) 0.001(3)
C4 0.066(5) 0.030(3) 0.063(5) 0.008(3) 0.023(4) 0.003(3)
C421 0.030(4) 0.036(4) 0.032(4) 0.008(4) 0.009(4) -0.006(4)
C412 0.038(4) 0.048(5) 0.045(4) 0.002(4) 0.009(4) -0.003(4)
C316 0.049(5) 0.037(3) 0.038(5) 0.007(3) 0.012(4) 0.003(3)
C414 0.062(5) 0.028(4) 0.085(6) 0.005(4) 0.019(5) -0.006(4)
C311 0.030(4) 0.046(4) 0.032(4) -0.008(3) 0.007(3) -0.008(3)
C118 0.036(4) 0.039(4) 0.032(4) 0.003(3) 0.004(3) 0.004(3)
C116 0.051(5) 0.055(4) 0.048(5) -0.011(4) 0.006(4) -0.009(4)
C123 0.084(6) 0.025(4) 0.103(7) 0.001(4) 0.020(6) 0.001(4)
C425 0.055(6) 0.061(6) 0.069(6) 0.003(5) 0.029(5) 0.015(5)
C423 0.038(5) 0.076(6) 0.047(5) 0.013(5) 0.003(4) -0.007(5)
C222 0.052(5) 0.046(5) 0.067(6) -0.008(4) 0.002(4) 0.008(4)
C325 0.074(6) 0.034(4) 0.087(6) 0.006(4) 0.013(5) -0.022(4)
C213 0.044(5) 0.074(6) 0.050(5) -0.018(5) 0.002(4) 0.009(5)
C131 0.036(4) 0.033(4) 0.039(4) 0.005(3) 0.006(3) 0.000(3)
C327 0.058(5) 0.033(4) 0.060(5) -0.003(3) 0.016(4) 0.000(3)
C2 0.039(4) 0.028(3) 0.047(4) -0.004(3) 0.011(3) 0.001(3)
C114 0.049(5) 0.075(6) 0.045(5) 0.002(5) -0.008(4) 0.000(5)
C122 0.052(4) 0.037(4) 0.069(5) 0.005(4) 0.013(4) 0.000(3)
C212 0.031(5) 0.052(6) 0.031(5) -0.002(3) 0.004(4) 0.004(3)
C215 0.041(5) 0.058(6) 0.090(7) -0.017(5) 0.027(5) -0.021(4)
C224 0.087(7) 0.038(5) 0.059(5) -0.013(4) 0.019(5) 0.000(5)
C3 0.053(4) 0.029(3) 0.062(5) -0.007(3) 0.011(4) -0.009(3)
C126 0.045(5) 0.037(4) 0.041(5) 0.005(4) 0.010(4) 0.002(4)
C223 0.072(7) 0.040(5) 0.087(7) -0.004(5) 0.019(6) 0.020(5)
C125 0.058(6) 0.049(5) 0.070(6) -0.012(4) 0.021(5) 0.011(4)
C314 0.041(4) 0.082(6) 0.045(5) 0.020(4) -0.004(4) 0.005(4)
C312 0.051(4) 0.045(4) 0.048(5) -0.001(3) -0.001(4) -0.009(3)
C413 0.061(5) 0.045(5) 0.050(5) 0.016(4) 0.012(4) 0.009(4)
C214 0.034(5) 0.083(7) 0.070(6) -0.028(6) 0.007(4) -0.010(5)
C124 0.099(8) 0.036(5) 0.086(7) -0.011(4) 0.023(6) 0.015(5)
C431 0.032(4) 0.050(5) 0.032(4) 0.001(4) 0.012(3) -0.004(4)
C315 0.049(5) 0.062(5) 0.043(5) 0.010(4) 0.005(4) 0.004(4)
C326 0.092(7) 0.033(4) 0.088(6) -0.010(4) 0.026(5) -0.006(4)
C313 0.049(5) 0.079(6) 0.052(5) -0.008(4) -0.008(4) -0.016(4)
C8 0.048(3) 0.035(3) 0.049(4) -0.007(3) 0.003(3) -0.006(3)
C11 0.135(9) 0.057(5) 0.064(6) -0.019(5) 0.006(6) -0.009(6)
C12 0.142(11) 0.087(7) 0.047(5) -0.010(5) -0.029(6) -0.010(7)
C9 0.054(4) 0.046(4) 0.062(4) -0.013(3) 0.011(3) -0.006(3)
C13 0.079(6) 0.053(4) 0.061(5) -0.012(4) -0.013(4) 0.009(4)
C10 0.076(6) 0.053(4) 0.068(5) -0.019(4) 0.024(4) -0.016(4)
F2 0.305(12) 0.062(4) 0.245(10) -0.022(5) 0.185(10) 0.005(6)
F3 0.119(6) 0.131(6) 0.213(9) -0.051(6) 0.063(6) 0.020(5)
F1 0.194(8) 0.213(8) 0.126(6) -0.110(6) 0.009(5) 0.065(6)
C14 0.128(10) 0.087(7) 0.085(7) -0.034(5) 0.054(7) -0.020(7)
P5 0.0609(13) 0.0910(19) 0.0703(15) 0.0228(14) 0.0083(11) -0.0169(13)
F4 0.116(5) 0.202(7) 0.091(4) -0.003(4) 0.040(3) -0.007(5)
F7 0.156(19) 0.063(8) 0.29(3) 0.049(12) 0.01(2) -0.014(13)
F9 0.106(18) 0.45(6) 0.131(17) 0.05(3) -0.059(15) -0.15(3)
F5 0.123(15) 0.139(15) 0.36(4) 0.14(2) 0.062(19) 0.034(13)
F8 0.132(6) 0.252(10) 0.143(6) 0.016(6) 0.076(5) -0.032(6)
F6 0.072(8) 0.21(2) 0.080(8) -0.009(12) -0.004(6) -0.020(10)
F7A 0.102(13) 0.120(12) 0.20(2) -0.085(14) -0.005(13) -0.006(9)
F6A 0.112(13) 0.154(18) 0.160(14) 0.079(12) -0.048(13) -0.003(12)
F9A 0.117(17) 0.19(2) 0.114(13) 0.039(16) 0.014(14) 0.086(16)
F5A 0.21(3) 0.125(16) 0.135(19) -0.069(14) 0.065(17) -0.128(18)


#----------------------------------------------------------------------------#
#                   MOLECULAR GEOMETRY                                       #
#----------------------------------------------------------------------------#

_geom_special_details
;
 All esds (except the esd in the dihedral angle between two l.s. planes)
 are estimated using the full covariance matrix.  The cell esds are taken
 into account individually in the estimation of esds in distances, angles
 and torsion angles; correlations between esds in cell parameters are only
 used when they are defined by crystal symmetry.  An approximate (isotropic)
 treatment of cell esds is used for estimating esds involving l.s. planes.
;
loop_
    _geom_bond_atom_site_label_1
    _geom_bond_atom_site_label_2
    _geom_bond_distance
    _geom_bond_site_symmetry_2
    _geom_bond_publ_flag
Ru1 O1 2.177(5) . ?
Ru1 O2 2.203(5) . ?
Ru1 P1 2.305(2) . ?
Ru1 P3 2.312(2) . ?
Ru1 P4 2.383(2) . ?
Ru1 P2 2.384(2) . ?
Ru1 C7 2.566(4) . ?
P4 C421 1.802(8) . ?
P4 C431 1.817(8) . ?
P4 C411 1.844(7) . ?
P3 C321 1.828(8) . ?
P3 C311 1.832(8) . ?
P3 C331 1.859(7) . ?
P1 C131 1.821(8) . ?
P1 C121 1.828(7) . ?
P1 C111 1.841(7) . ?
P2 C211 1.819(8) . ?
P2 C231 1.820(7) . ?
P2 C221 1.824(8) . ?
O1 C7 1.282(9) . ?
O2 C7 1.258(9) . ?
C322 C324 1.372(10) . ?
C322 C321 1.387(11) . ?
C322 H322 0.93 . ?
C231 C131 1.526(10) . ?
C231 H23A 0.97 . ?
C231 H23B 0.97 . ?
C221 C222 1.383(11) . ?
C221 C227 1.395(11) . ?
C111 C118 1.361(9) . ?
C111 C112 1.392(10) . ?
C112 C113 1.377(11) . ?
C112 H112 0.93 . ?
C416 C415 1.346(11) . ?
C416 C411 1.373(10) . ?
C416 H416 0.93 . ?
C422 C423 1.375(12) . ?
C422 C421 1.382(12) . ?
C422 H422 0.93 . ?
C6 C5 1.376(10) . ?
C6 C1 1.391(12) . ?
C6 H6 0.93 . ?
C1 C2 1.399(11) . ?
C1 C7 1.472(5) . ?
C113 C114 1.358(13) . ?
C113 H113 0.93 . ?
C331 C431 1.495(10) . ?
C331 H33A 0.97 . ?
C331 H33B 0.97 . ?
C226 C224 1.353(12) . ?
C226 C227 1.374(11) . ?
C226 H226 0.93 . ?
C324 C325 1.380(12) . ?
C324 H324 0.93 . ?
C5 C4 1.363(10) . ?
C5 H5 0.93 . ?
C415 C414 1.376(12) . ?
C415 H415 0.93 . ?
C321 C327 1.364(10) . ?
C426 C421 1.381(11) . ?
C426 C425 1.390(12) . ?
C426 H426 0.93 . ?
C227 H227 0.93 . ?
C211 C216 1.383(11) . ?
C211 C212 1.385(12) . ?
C216 C215 1.368(12) . ?
C216 H216 0.93 . ?
C424 C425 1.364(13) . ?
C424 C423 1.370(12) . ?
C424 H424 0.93 . ?
C121 C126 1.376(10) . ?
C121 C122 1.413(10) . ?
N1 C2 1.372(8) . ?
N1 C8 1.395(7) . ?
N1 H1 0.86 . ?
C411 C412 1.371(11) . ?
C4 C3 1.349(9) . ?
C4 H4 0.93 . ?
C412 C413 1.377(12) . ?
C412 H412 0.93 . ?
C316 C315 1.361(12) . ?
C316 C311 1.389(10) . ?
C316 H316 0.93 . ?
C414 C413 1.378(12) . ?
C414 H414 0.93 . ?
C311 C312 1.383(10) . ?
C118 C116 1.400(12) . ?
C118 H118 0.93 . ?
C116 C114 1.379(13) . ?
C116 H116 0.93 . ?
C123 C122 1.367(11) . ?
C123 C124 1.384(14) . ?
C123 H123 0.93 . ?
C425 H425 0.93 . ?
C423 H423 0.93 . ?
C222 C223 1.392(11) . ?
C222 H222 0.93 . ?
C325 C326 1.328(14) . ?
C325 H325 0.93 . ?
C213 C214 1.362(13) . ?
C213 C212 1.375(12) . ?
C213 H213 0.93 . ?
C131 H13A 0.97 . ?
C131 H13B 0.97 . ?
C327 C326 1.378(11) . ?
C327 H327 0.93 . ?
C2 C3 1.393(9) . ?
C114 H114 0.93 . ?
C122 H122 0.93 . ?
C212 H212 0.93 . ?
C215 C214 1.354(13) . ?
C215 H215 0.93 . ?
C224 C223 1.337(13) . ?
C224 H224 0.93 . ?
C3 H3 0.93 . ?
C126 C125 1.389(10) . ?
C126 H126 0.93 . ?
C223 H223 0.93 . ?
C125 C124 1.359(12) . ?
C125 H125 0.93 . ?
C314 C313 1.348(13) . ?
C314 C315 1.354(13) . ?
C314 H314 0.93 . ?
C312 C313 1.396(11) . ?
C312 H312 0.93 . ?
C413 H413 0.93 . ?
C214 H214 0.93 . ?
C124 H124 0.93 . ?
C431 H43A 0.97 . ?
C431 H43B 0.97 . ?
C315 H315 0.93 . ?
C326 H326 0.93 . ?
C313 H313 0.93 . ?
C8 C13 1.377(9) . ?
C8 C9 1.378(8) . ?
C11 C10 1.342(12) . ?
C11 C12 1.379(13) . ?
C11 H11 0.93 . ?
C12 C13 1.371(12) . ?
C12 H12 0.93 . ?
C9 C10 1.392(10) . ?
C9 H9 0.93 . ?
C13 H13 0.93 . ?
C10 C14 1.495(12) . ?
F2 C14 1.311(13) . ?
F3 C14 1.278(12) . ?
F1 C14 1.285(11) . ?
P5 F7 1.441(18) . ?
P5 F9 1.443(16) . ?
P5 F8 1.546(7) . ?
P5 F4 1.548(6) . ?
P5 F5 1.609(18) . ?
P5 F6 1.627(16) . ?

loop_
    _geom_angle_atom_site_label_1
    _geom_angle_atom_site_label_2
    _geom_angle_atom_site_label_3
    _geom_angle
    _geom_angle_site_symmetry_1
    _geom_angle_site_symmetry_3
    _geom_angle_publ_flag
O1 Ru1 O2 59.30(9) . . ?
O1 Ru1 P1 163.21(15) . . ?
O2 Ru1 P1 107.63(15) . . ?
O1 Ru1 P3 104.57(15) . . ?
O2 Ru1 P3 160.78(15) . . ?
P1 Ru1 P3 90.05(4) . . ?
O1 Ru1 P4 86.63(15) . . ?
O2 Ru1 P4 85.02(15) . . ?
P1 Ru1 P4 103.47(8) . . ?
P3 Ru1 P4 83.52(8) . . ?
O1 Ru1 P2 85.30(15) . . ?
O2 Ru1 P2 86.26(15) . . ?
P1 Ru1 P2 83.19(8) . . ?
P3 Ru1 P2 103.70(8) . . ?
P4 Ru1 P2 170.31(4) . . ?
O1 Ru1 C7 30.0(2) . . ?
O2 Ru1 C7 29.3(2) . . ?
P1 Ru1 C7 136.2(2) . . ?
P3 Ru1 C7 133.8(2) . . ?
P4 Ru1 C7 85.2(2) . . ?
P2 Ru1 C7 85.2(2) . . ?
C421 P4 C431 106.3(4) . . ?
C421 P4 C411 102.1(4) . . ?
C431 P4 C411 102.0(4) . . ?
C421 P4 Ru1 119.7(3) . . ?
C431 P4 Ru1 106.9(3) . . ?
C411 P4 Ru1 118.0(3) . . ?
C321 P3 C311 100.4(3) . . ?
C321 P3 C331 101.2(3) . . ?
C311 P3 C331 100.3(3) . . ?
C321 P3 Ru1 127.2(3) . . ?
C311 P3 Ru1 116.3(3) . . ?
C331 P3 Ru1 107.5(2) . . ?
C131 P1 C121 102.0(3) . . ?
C131 P1 C111 99.6(3) . . ?
C121 P1 C111 100.3(3) . . ?
C131 P1 Ru1 108.2(2) . . ?
C121 P1 Ru1 125.7(2) . . ?
C111 P1 Ru1 117.2(2) . . ?
C211 P2 C231 107.6(4) . . ?
C211 P2 C221 102.1(4) . . ?
C231 P2 C221 103.0(4) . . ?
C211 P2 Ru1 118.1(3) . . ?
C231 P2 Ru1 106.9(3) . . ?
C221 P2 Ru1 117.9(3) . . ?
C7 O1 Ru1 92.1(4) . . ?
C7 O2 Ru1 91.6(3) . . ?
C324 C322 C321 120.9(8) . . ?
C324 C322 H322 119.5 . . ?
C321 C322 H322 119.5 . . ?
C131 C231 P2 107.7(5) . . ?
C131 C231 H23A 110.2 . . ?
P2 C231 H23A 110.2 . . ?
C131 C231 H23B 110.2 . . ?
P2 C231 H23B 110.2 . . ?
H23A C231 H23B 108.5 . . ?
C222 C221 C227 117.5(8) . . ?
C222 C221 P2 122.1(6) . . ?
C227 C221 P2 120.4(6) . . ?
C118 C111 C112 119.6(7) . . ?
C118 C111 P1 120.0(6) . . ?
C112 C111 P1 120.3(6) . . ?
C113 C112 C111 119.1(8) . . ?
C113 C112 H112 120.4 . . ?
C111 C112 H112 120.4 . . ?
C415 C416 C411 120.9(8) . . ?
C415 C416 H416 119.5 . . ?
C411 C416 H416 119.5 . . ?
C423 C422 C421 121.8(9) . . ?
C423 C422 H422 119.1 . . ?
C421 C422 H422 119.1 . . ?
C5 C6 C1 121.8(7) . . ?
C5 C6 H6 119.1 . . ?
C1 C6 H6 119.1 . . ?
C6 C1 C2 118.9(5) . . ?
C6 C1 C7 117.6(8) . . ?
C2 C1 C7 123.5(8) . . ?
C114 C113 C112 121.7(8) . . ?
C114 C113 H113 119.1 . . ?
C112 C113 H113 119.1 . . ?
C431 C331 P3 109.1(5) . . ?
C431 C331 H33A 109.9 . . ?
P3 C331 H33A 109.9 . . ?
C431 C331 H33B 109.9 . . ?
P3 C331 H33B 109.9 . . ?
H33A C331 H33B 108.3 . . ?
O2 C7 O1 117.1(3) . . ?
O2 C7 C1 123.8(8) . . ?
O1 C7 C1 119.1(8) . . ?
O2 C7 Ru1 59.1(3) . . ?
O1 C7 Ru1 58.0(3) . . ?
C1 C7 Ru1 176.4(7) . . ?
C224 C226 C227 120.6(9) . . ?
C224 C226 H226 119.7 . . ?
C227 C226 H226 119.7 . . ?
C322 C324 C325 119.4(9) . . ?
C322 C324 H324 120.3 . . ?
C325 C324 H324 120.3 . . ?
C4 C5 C6 118.3(7) . . ?
C4 C5 H5 120.8 . . ?
C6 C5 H5 120.8 . . ?
C416 C415 C414 121.6(9) . . ?
C416 C415 H415 119.2 . . ?
C414 C415 H415 119.2 . . ?
C327 C321 C322 118.0(7) . . ?
C327 C321 P3 123.6(6) . . ?
C322 C321 P3 118.2(6) . . ?
C421 C426 C425 119.8(9) . . ?
C421 C426 H426 120.1 . . ?
C425 C426 H426 120.1 . . ?
C226 C227 C221 120.2(8) . . ?
C226 C227 H227 119.9 . . ?
C221 C227 H227 119.9 . . ?
C216 C211 C212 119.6(8) . . ?
C216 C211 P2 123.7(7) . . ?
C212 C211 P2 116.7(7) . . ?
C215 C216 C211 119.3(9) . . ?
C215 C216 H216 120.3 . . ?
C211 C216 H216 120.3 . . ?
C425 C424 C423 119.3(9) . . ?
C425 C424 H424 120.4 . . ?
C423 C424 H424 120.4 . . ?
C126 C121 C122 118.3(7) . . ?
C126 C121 P1 120.2(6) . . ?
C122 C121 P1 121.1(6) . . ?
C2 N1 C8 127.2(5) . . ?
C2 N1 H1 116.4 . . ?
C8 N1 H1 116.4 . . ?
C412 C411 C416 118.2(7) . . ?
C412 C411 P4 120.6(6) . . ?
C416 C411 P4 121.2(6) . . ?
C3 C4 C5 121.4(6) . . ?
C3 C4 H4 119.3 . . ?
C5 C4 H4 119.3 . . ?
C426 C421 C422 118.0(8) . . ?
C426 C421 P4 123.4(6) . . ?
C422 C421 P4 118.7(7) . . ?
C411 C412 C413 121.2(8) . . ?
C411 C412 H412 119.4 . . ?
C413 C412 H412 119.4 . . ?
C315 C316 C311 120.9(9) . . ?
C315 C316 H316 119.5 . . ?
C311 C316 H316 119.5 . . ?
C415 C414 C413 118.2(8) . . ?
C415 C414 H414 120.9 . . ?
C413 C414 H414 120.9 . . ?
C312 C311 C316 116.8(8) . . ?
C312 C311 P3 121.8(6) . . ?
C316 C311 P3 121.3(6) . . ?
C111 C118 C116 120.6(8) . . ?
C111 C118 H118 119.7 . . ?
C116 C118 H118 119.7 . . ?
C114 C116 C118 119.4(9) . . ?
C114 C116 H116 120.3 . . ?
C118 C116 H116 120.3 . . ?
C122 C123 C124 121.7(9) . . ?
C122 C123 H123 119.1 . . ?
C124 C123 H123 119.1 . . ?
C424 C425 C426 121.2(9) . . ?
C424 C425 H425 119.4 . . ?
C426 C425 H425 119.4 . . ?
C424 C423 C422 119.8(9) . . ?
C424 C423 H423 120.1 . . ?
C422 C423 H423 120.1 . . ?
C221 C222 C223 121.1(9) . . ?
C221 C222 H222 119.4 . . ?
C223 C222 H222 119.4 . . ?
C326 C325 C324 119.7(9) . . ?
C326 C325 H325 120.1 . . ?
C324 C325 H325 120.1 . . ?
C214 C213 C212 119.9(10) . . ?
C214 C213 H213 120.1 . . ?
C212 C213 H213 120.1 . . ?
C231 C131 P1 109.3(5) . . ?
C231 C131 H13A 109.8 . . ?
P1 C131 H13A 109.8 . . ?
C231 C131 H13B 109.8 . . ?
P1 C131 H13B 109.8 . . ?
H13A C131 H13B 108.3 . . ?
C321 C327 C326 120.3(9) . . ?
C321 C327 H327 119.8 . . ?
C326 C327 H327 119.8 . . ?
N1 C2 C3 121.7(7) . . ?
N1 C2 C1 120.5(6) . . ?
C3 C2 C1 117.8(7) . . ?
C113 C114 C116 119.5(9) . . ?
C113 C114 H114 120.3 . . ?
C116 C114 H114 120.3 . . ?
C123 C122 C121 119.1(8) . . ?
C123 C122 H122 120.4 . . ?
C121 C122 H122 120.4 . . ?
C213 C212 C211 119.7(9) . . ?
C213 C212 H212 120.1 . . ?
C211 C212 H212 120.1 . . ?
C214 C215 C216 120.8(9) . . ?
C214 C215 H215 119.6 . . ?
C216 C215 H215 119.6 . . ?
C223 C224 C226 121.2(9) . . ?
C223 C224 H224 119.4 . . ?
C226 C224 H224 119.4 . . ?
C4 C3 C2 121.8(7) . . ?
C4 C3 H3 119.1 . . ?
C2 C3 H3 119.1 . . ?
C121 C126 C125 121.5(8) . . ?
C121 C126 H126 119.3 . . ?
C125 C126 H126 119.3 . . ?
C224 C223 C222 119.4(9) . . ?
C224 C223 H223 120.3 . . ?
C222 C223 H223 120.3 . . ?
C124 C125 C126 119.8(9) . . ?
C124 C125 H125 120.1 . . ?
C126 C125 H125 120.1 . . ?
C313 C314 C315 120.3(9) . . ?
C313 C314 H314 119.8 . . ?
C315 C314 H314 119.8 . . ?
C311 C312 C313 121.5(8) . . ?
C311 C312 H312 119.3 . . ?
C313 C312 H312 119.3 . . ?
C412 C413 C414 119.8(8) . . ?
C412 C413 H413 120.1 . . ?
C414 C413 H413 120.1 . . ?
C215 C214 C213 120.6(9) . . ?
C215 C214 H214 119.7 . . ?
C213 C214 H214 119.7 . . ?
C125 C124 C123 119.5(9) . . ?
C125 C124 H124 120.3 . . ?
C123 C124 H124 120.3 . . ?
C331 C431 P4 109.1(5) . . ?
C331 C431 H43A 109.9 . . ?
P4 C431 H43A 109.9 . . ?
C331 C431 H43B 109.9 . . ?
P4 C431 H43B 109.9 . . ?
H43A C431 H43B 108.3 . . ?
C314 C315 C316 121.2(9) . . ?
C314 C315 H315 119.4 . . ?
C316 C315 H315 119.4 . . ?
C325 C326 C327 121.5(9) . . ?
C325 C326 H326 119.2 . . ?
C327 C326 H326 119.2 . . ?
C314 C313 C312 119.2(8) . . ?
C314 C313 H313 120.4 . . ?
C312 C313 H313 120.4 . . ?
C13 C8 C9 118.4(6) . . ?
C13 C8 N1 117.4(6) . . ?
C9 C8 N1 124.1(6) . . ?
C10 C11 C12 117.7(9) . . ?
C10 C11 H11 121.2 . . ?
C12 C11 H11 121.2 . . ?
C13 C12 C11 121.8(10) . . ?
C13 C12 H12 119.1 . . ?
C11 C12 H12 119.1 . . ?
C8 C9 C10 119.8(7) . . ?
C8 C9 H9 120.1 . . ?
C10 C9 H9 120.1 . . ?
C12 C13 C8 120.2(8) . . ?
C12 C13 H13 119.9 . . ?
C8 C13 H13 119.9 . . ?
C11 C10 C9 122.1(8) . . ?
C11 C10 C14 121.2(8) . . ?
C9 C10 C14 116.7(8) . . ?
F3 C14 F1 107.0(9) . . ?
F3 C14 F2 104.4(13) . . ?
F1 C14 F2 106.3(9) . . ?
F3 C14 C10 113.6(9) . . ?
F1 C14 C10 112.5(10) . . ?
F2 C14 C10 112.4(8) . . ?
F7 P5 F9 96.7(18) . . ?
F7 P5 F8 77.9(12) . . ?
F9 P5 F8 83.0(14) . . ?
F7 P5 F4 102.7(12) . . ?
F9 P5 F4 97.4(13) . . ?
F8 P5 F4 179.2(5) . . ?
F7 P5 F5 169.8(19) . . ?
F9 P5 F5 90.2(17) . . ?
F8 P5 F5 95.6(11) . . ?
F4 P5 F5 83.8(10) . . ?
F7 P5 F6 86.8(12) . . ?
F9 P5 F6 173(2) . . ?
F8 P5 F6 91.7(8) . . ?
F4 P5 F6 87.8(8) . . ?
F5 P5 F6 85.5(12) . . ?

loop_
    _geom_torsion_atom_site_label_1
    _geom_torsion_atom_site_label_2
    _geom_torsion_atom_site_label_3
    _geom_torsion_atom_site_label_4
    _geom_torsion
    _geom_torsion_site_symmetry_1
    _geom_torsion_site_symmetry_2
    _geom_torsion_site_symmetry_3
    _geom_torsion_site_symmetry_4
    _geom_torsion_publ_flag
C211 P2 C231 C131 -85.9(6) . . . . ?
C221 P2 C231 C131 166.8(5) . . . . ?
Ru1 P2 C231 C131 41.9(6) . . . . ?
C211 P2 C221 C222 18.7(8) . . . . ?
C231 P2 C221 C222 130.1(7) . . . . ?
Ru1 P2 C221 C222 -112.5(7) . . . . ?
C211 P2 C221 C227 -158.8(7) . . . . ?
C231 P2 C221 C227 -47.3(7) . . . . ?
Ru1 P2 C221 C227 70.0(7) . . . . ?
C131 P1 C111 C118 94.7(7) . . . . ?
C121 P1 C111 C118 -161.2(7) . . . . ?
Ru1 P1 C111 C118 -21.7(8) . . . . ?
C131 P1 C111 C112 -82.6(7) . . . . ?
C121 P1 C111 C112 21.6(7) . . . . ?
Ru1 P1 C111 C112 161.1(6) . . . . ?
C118 C111 C112 C113 0.5(13) . . . . ?
P1 C111 C112 C113 177.8(7) . . . . ?
C5 C6 C1 C2 -0.2(15) . . . . ?
C5 C6 C1 C7 178.2(8) . . . . ?
C111 C112 C113 C114 1.1(14) . . . . ?
C321 P3 C331 C431 177.2(5) . . . . ?
C311 P3 C331 C431 -79.9(6) . . . . ?
Ru1 P3 C331 C431 42.0(5) . . . . ?
Ru1 O2 C7 O1 -0.1(9) . . . . ?
Ru1 O2 C7 C1 177.4(9) . . . . ?
Ru1 O1 C7 O2 0.1(9) . . . . ?
Ru1 O1 C7 C1 -177.5(8) . . . . ?
C6 C1 C7 O2 -170.5(8) . . . . ?
C2 C1 C7 O2 7.7(15) . . . . ?
C6 C1 C7 O1 6.9(14) . . . . ?
C2 C1 C7 O1 -174.9(8) . . . . ?
C321 C322 C324 C325 2.3(13) . . . . ?
C1 C6 C5 C4 -1.1(12) . . . . ?
C411 C416 C415 C414 1.6(15) . . . . ?
C324 C322 C321 C327 -0.6(12) . . . . ?
C324 C322 C321 P3 -176.0(6) . . . . ?
C311 P3 C321 C327 -97.4(7) . . . . ?
C331 P3 C321 C327 5.4(7) . . . . ?
Ru1 P3 C321 C327 127.7(6) . . . . ?
C311 P3 C321 C322 77.7(6) . . . . ?
C331 P3 C321 C322 -179.5(6) . . . . ?
Ru1 P3 C321 C322 -57.1(7) . . . . ?
C224 C226 C227 C221 0.9(13) . . . . ?
C222 C221 C227 C226 -0.6(12) . . . . ?
P2 C221 C227 C226 177.0(6) . . . . ?
C231 P2 C211 C216 -9.5(8) . . . . ?
C221 P2 C211 C216 98.5(7) . . . . ?
Ru1 P2 C211 C216 -130.5(6) . . . . ?
C231 P2 C211 C212 168.9(6) . . . . ?
C221 P2 C211 C212 -83.1(7) . . . . ?
Ru1 P2 C211 C212 47.9(7) . . . . ?
C212 C211 C216 C215 -1.8(12) . . . . ?
P2 C211 C216 C215 176.5(7) . . . . ?
C131 P1 C121 C126 171.2(6) . . . . ?
C111 P1 C121 C126 69.0(6) . . . . ?
Ru1 P1 C121 C126 -65.7(7) . . . . ?
C131 P1 C121 C122 -1.5(7) . . . . ?
C111 P1 C121 C122 -103.7(6) . . . . ?
Ru1 P1 C121 C122 121.6(6) . . . . ?
C415 C416 C411 C412 -1.0(13) . . . . ?
C415 C416 C411 P4 -179.4(7) . . . . ?
C421 P4 C411 C412 -157.8(7) . . . . ?
C431 P4 C411 C412 -48.0(7) . . . . ?
Ru1 P4 C411 C412 68.6(7) . . . . ?
C421 P4 C411 C416 20.5(7) . . . . ?
C431 P4 C411 C416 130.3(7) . . . . ?
Ru1 P4 C411 C416 -113.0(6) . . . . ?
C6 C5 C4 C3 1.5(11) . . . . ?
C425 C426 C421 C422 0.1(12) . . . . ?
C425 C426 C421 P4 178.8(6) . . . . ?
C423 C422 C421 C426 -0.1(12) . . . . ?
C423 C422 C421 P4 -178.8(7) . . . . ?
C431 P4 C421 C426 -8.8(8) . . . . ?
C411 P4 C421 C426 97.8(7) . . . . ?
Ru1 P4 C421 C426 -129.8(6) . . . . ?
C431 P4 C421 C422 169.8(6) . . . . ?
C411 P4 C421 C422 -83.6(7) . . . . ?
Ru1 P4 C421 C422 48.8(7) . . . . ?
C416 C411 C412 C413 0.3(12) . . . . ?
P4 C411 C412 C413 178.7(6) . . . . ?
C416 C415 C414 C413 -1.4(16) . . . . ?
C315 C316 C311 C312 -1.4(13) . . . . ?
C315 C316 C311 P3 -178.7(7) . . . . ?
C321 P3 C311 C312 17.9(7) . . . . ?
C331 P3 C311 C312 -85.7(7) . . . . ?
Ru1 P3 C311 C312 158.8(6) . . . . ?
C321 P3 C311 C316 -165.0(7) . . . . ?
C331 P3 C311 C316 91.5(7) . . . . ?
Ru1 P3 C311 C316 -24.0(7) . . . . ?
C112 C111 C118 C116 -1.5(13) . . . . ?
P1 C111 C118 C116 -178.8(7) . . . . ?
C111 C118 C116 C114 0.9(14) . . . . ?
C423 C424 C425 C426 1.7(14) . . . . ?
C421 C426 C425 C424 -1.0(13) . . . . ?
C425 C424 C423 C422 -1.6(14) . . . . ?
C421 C422 C423 C424 0.8(14) . . . . ?
C227 C221 C222 C223 0.5(13) . . . . ?
P2 C221 C222 C223 -177.1(7) . . . . ?
C322 C324 C325 C326 -1.3(14) . . . . ?
P2 C231 C131 P1 -54.6(6) . . . . ?
C121 P1 C131 C231 177.2(5) . . . . ?
C111 P1 C131 C231 -80.0(6) . . . . ?
Ru1 P1 C131 C231 42.9(5) . . . . ?
C322 C321 C327 C326 -2.1(12) . . . . ?
P3 C321 C327 C326 173.1(7) . . . . ?
C8 N1 C2 C3 -35.9(11) . . . . ?
C8 N1 C2 C1 147.2(7) . . . . ?
C6 C1 C2 N1 178.1(6) . . . . ?
C7 C1 C2 N1 -0.1(14) . . . . ?
C6 C1 C2 C3 1.1(14) . . . . ?
C7 C1 C2 C3 -177.1(8) . . . . ?
C112 C113 C114 C116 -1.6(15) . . . . ?
C118 C116 C114 C113 0.6(14) . . . . ?
C124 C123 C122 C121 1.4(14) . . . . ?
C126 C121 C122 C123 0.1(12) . . . . ?
P1 C121 C122 C123 172.9(7) . . . . ?
C214 C213 C212 C211 -1.5(14) . . . . ?
C216 C211 C212 C213 1.9(12) . . . . ?
P2 C211 C212 C213 -176.6(7) . . . . ?
C211 C216 C215 C214 1.4(13) . . . . ?
C227 C226 C224 C223 -1.2(15) . . . . ?
C5 C4 C3 C2 -0.6(11) . . . . ?
N1 C2 C3 C4 -177.7(6) . . . . ?
C1 C2 C3 C4 -0.8(12) . . . . ?
C122 C121 C126 C125 -1.7(12) . . . . ?
P1 C121 C126 C125 -174.6(6) . . . . ?
C226 C224 C223 C222 1.1(16) . . . . ?
C221 C222 C223 C224 -0.7(15) . . . . ?
C121 C126 C125 C124 1.9(14) . . . . ?
C316 C311 C312 C313 2.0(13) . . . . ?
P3 C311 C312 C313 179.3(7) . . . . ?
C411 C412 C413 C414 -0.1(14) . . . . ?
C415 C414 C413 C412 0.7(14) . . . . ?
C216 C215 C214 C213 -1.1(14) . . . . ?
C212 C213 C214 C215 1.1(14) . . . . ?
C126 C125 C124 C123 -0.4(15) . . . . ?
C122 C123 C124 C125 -1.2(16) . . . . ?
P3 C331 C431 P4 -54.0(6) . . . . ?
C421 P4 C431 C331 -87.2(6) . . . . ?
C411 P4 C431 C331 166.2(5) . . . . ?
Ru1 P4 C431 C331 41.8(6) . . . . ?
C313 C314 C315 C316 2.5(15) . . . . ?
C311 C316 C315 C314 -0.8(14) . . . . ?
C324 C325 C326 C327 -1.4(16) . . . . ?
C321 C327 C326 C325 3.1(15) . . . . ?
C315 C314 C313 C312 -1.9(15) . . . . ?
C311 C312 C313 C314 -0.4(14) . . . . ?
C2 N1 C8 C13 171.7(7) . . . . ?
C2 N1 C8 C9 -11.0(10) . . . . ?
C10 C11 C12 C13 1.9(17) . . . . ?
C13 C8 C9 C10 1.1(10) . . . . ?
N1 C8 C9 C10 -176.2(6) . . . . ?
C11 C12 C13 C8 -0.7(16) . . . . ?
C9 C8 C13 C12 -0.8(12) . . . . ?
N1 C8 C13 C12 176.6(8) . . . . ?
C12 C11 C10 C9 -1.6(14) . . . . ?
C12 C11 C10 C14 178.1(10) . . . . ?
C8 C9 C10 C11 0.1(12) . . . . ?
C8 C9 C10 C14 -179.6(7) . . . . ?
C11 C10 C14 F3 120.7(12) . . . . ?
C9 C10 C14 F3 -59.5(13) . . . . ?
C11 C10 C14 F1 -1.1(14) . . . . ?
C9 C10 C14 F1 178.7(9) . . . . ?
C11 C10 C14 F2 -121.0(11) . . . . ?
C9 C10 C14 F2 58.7(13) . . . . ?

# The following lines are used to test the character set of files sent by
# network email or other means. They are not part of the CIF data set
# abcdefghijklmnopqrstuvwxyzABCDEFGHIJKLMNOPQRSTUVWXYZ0123456789
# !@#$%^&*()_+{}:"~<>?|\-=[];'`,./

# END of CIF
